# Supplementary material for: R3Design: deep tertiary structure-based RNA sequence design and beyond
Source: Brief Bioinform. 2024 Dec 31;26(1):bbae682. doi: 10.1093/bib/bbae682 (PMC11685104; doi:10.1093/bib/bbae682)
Supplement: appendices_bbae682_bbae682 [file appendices_bbae682_bbae682.zip]

Archive with 1 entries (1 files):
- appendices_bbae682_bbae682.tex
