# Supplementary material for: R3Design: deep tertiary structure-based RNA sequence design and beyond
Source: Brief Bioinform. 2024 Dec 31;26(1):bbae682. doi: 10.1093/bib/bbae682 (PMC11685104; doi:10.1093/bib/bbae682)
Supplement: appendices_bbae682_bbae682 [file appendices_bbae682_bbae682.zip › appendices_bbae682_bbae682.tex]

%%
%% Copyright 2022 OXFORD UNIVERSITY PRESS
%%
%% This file is part of the 'oup-authoring-template Bundle'.
%% ---------------------------------------------
%%
%% It may be distributed under the conditions of the LaTeX Project Public
%% License, either version 1.2 of this license or (at your option) any
%% later version.  The latest version of this license is in
%%    http://www.latex-project.org/lppl.txt
%% and version 1.2 or later is part of all distributions of LaTeX
%% version 1999/12/01 or later.
%%
%% The list of all files belonging to the 'oup-authoring-template Bundle' is
%% given in the file `manifest.txt'.
%%
%% Template article for OXFORD UNIVERSITY PRESS's document class `oup-authoring-template'
%% with bibliographic references
%%

%%%CONTEMPORARY%%%
\documentclass[unnumsec,webpdf,contemporary,large]{oup-authoring-template}%
%\documentclass[unnumsec,webpdf,contemporary,large,namedate]{oup-authoring-template}% uncomment this line for author year citations and comment the above
%\documentclass[unnumsec,webpdf,contemporary,medium]{oup-authoring-template}
%\documentclass[unnumsec,webpdf,contemporary,small]{oup-authoring-template}

%%%MODERN%%%
%\documentclass[unnumsec,webpdf,modern,large]{oup-authoring-template}
%\documentclass[unnumsec,webpdf,modern,large,namedate]{oup-authoring-template}% uncomment this line for author year citations and comment the above
%\documentclass[unnumsec,webpdf,modern,medium]{oup-authoring-template}
%\documentclass[unnumsec,webpdf,modern,small]{oup-authoring-template}

%%%TRADITIONAL%%%
%\documentclass[unnumsec,webpdf,traditional,large]{oup-authoring-template}
%\documentclass[unnumsec,webpdf,traditional,large,namedate]{oup-authoring-template}% uncomment this line for author year citations and comment the above
%\documentclass[unnumsec,namedate,webpdf,traditional,medium]{oup-authoring-template}
%\documentclass[namedate,webpdf,traditional,small]{oup-authoring-template}

%\onecolumn % for one column layouts

%\usepackage{showframe}

\graphicspath{{Fig/}}

% line numbers
%\usepackage[mathlines, switch]{lineno}
%\usepackage[right]{lineno}

\theoremstyle{thmstyleone}%
\newtheorem{theorem}{Theorem}%  meant for continuous numbers
%%\newtheorem{theorem}{Theorem}[section]% meant for sectionwise numbers
%% optional argument [theorem] produces theorem numbering sequence instead of independent numbers for Proposition
\newtheorem{proposition}[theorem]{Proposition}%
%%\newtheorem{proposition}{Proposition}% to get separate numbers for theorem and proposition etc.
\theoremstyle{thmstyletwo}%
\newtheorem{example}{Example}%
\newtheorem{remark}{Remark}%
\theoremstyle{thmstylethree}%
\newtheorem{definition}{Definition}

\usepackage{graphicx}%
\usepackage{multirow}%
\usepackage{amsmath,amssymb,amsfonts}%
\usepackage{amsthm}%
\usepackage{mathrsfs}%
\usepackage[title]{appendix}%
\usepackage[xcdraw,table]{xcolor}%
\usepackage{textcomp}%
\usepackage{manyfoot}%
\usepackage{booktabs}%
\usepackage{algorithm}%
\usepackage{algorithmicx}%
\usepackage{algpseudocode}%
\usepackage{listings}%
\usepackage{graphicx}
\usepackage{xcolor} % 
\usepackage{longtable}
% \usepackage{cite}
\usepackage{tabularx}
\usepackage{caption}
\usepackage{xtab}

\begin{document}

\journaltitle{Journal Title Here}
\DOI{DOI HERE}
\copyrightyear{2022}
\pubyear{2019}
\access{Advance Access Publication Date: Day Month Year}
\appnotes{Paper}

\firstpage{1}

%\subtitle{Subject Section}

\title[Short Article Title]{R3Design: Deep Tertiary Structure-based RNA Sequence Design and Beyond}

\author[1,$\ast$]{First Author}
\author[2]{Second Author}
\author[3]{Third Author}
\author[3]{Fourth Author}
\author[4]{Fifth Author\ORCID{0000-0000-0000-0000}}

\authormark{Author Name et al.}

\address[1]{\orgdiv{Department}, \orgname{Organization}, \orgaddress{\street{Street}, \postcode{Postcode}, \state{State}, \country{Country}}}
\address[2]{\orgdiv{Department}, \orgname{Organization}, \orgaddress{\street{Street}, \postcode{Postcode}, \state{State}, \country{Country}}}
\address[3]{\orgdiv{Department}, \orgname{Organization}, \orgaddress{\street{Street}, \postcode{Postcode}, \state{State}, \country{Country}}}
\address[4]{\orgdiv{Department}, \orgname{Organization}, \orgaddress{\street{Street}, \postcode{Postcode}, \state{State}, \country{Country}}}

\corresp[$\ast$]{Corresponding author. \href{email:email-id.com}{email-id.com}}

\received{Date}{0}{Year}
\revised{Date}{0}{Year}
\accepted{Date}{0}{Year}

%\editor{Associate Editor: Name}

%\abstract{
%\textbf{Motivation:} .\\
%\textbf{Results:} .\\
%\textbf{Availability:} .\\
%\textbf{Contact:} \href{name@email.com}{name@email.com}\\
%\textbf{Supplementary information:} Supplementary data are available at \textit{Journal Name}
%online.}


\begin{appendices}

\section{Benchmark Dataset Analysis}
\label{app:benchmark_dataset}

To ensure a fair comparison and robust evaluation of R3Design, we curated a comprehensive dataset of RNA tertiary structures, sourced from RNAsolo~\cite{adamczyk2022rnasolo} and the Protein Data Bank (PDB)~\cite{berman2000protein}. RNAsolo provides a well-filtered and extensive collection of RNA 3D structures. We specifically selected a representative subset of structures with a resolution finer than 4.0 Å to guarantee the high quality of the benchmark dataset. 

We conducted a quantitative analysis of the sequence length distribution within the RNA solo database, as detailed in Table~\ref{tab:sequence_length}. Our findings reveal that a significant majority, 95.79\%, of the sequences are shorter than 500 nucleotides. Sequences exceeding this length are relatively rare and are distributed sporadically between 500 and 4000 nucleotides. Incorporating these extremely long sequences into our dataset would necessitate excessive padding, which could disproportionately increase the computational burden. To maintain computational efficiency and focus on the most representative sequences, we opted to exclude sequences longer than 500 nucleotides from our benchmark dataset.

\begin{table*}[h]
\centering
\caption{Sequence length distribution in RNA solo dataset.}
\label{tab:sequence_length}
\renewcommand\arraystretch{1.2}
\setlength{\tabcolsep}{9.5mm}{
\begin{tabular}{lccc}
\toprule
Range & Number of Sequences & Percentage (Cumulative) \\
\hline
0-50 & 1875 & 69.81\% \\
50-100 & 483 & 87.79\% \\
100-500 & 215 & 95.79\% \\
500-1000 & 22 & 96.61\% \\
1000-2000 & 53 & 98.59\% \\
2000-3000 & 24 & 99.48\% \\
3000-4000 & 14 & 100.00\% \\
\bottomrule
\end{tabular}}
\end{table*}

\paragraph{Structural Similarity-based Splitting to Avoid Information Leakage}

Splitting biological datasets without information leakage is crucial, particularly in structure-related studies where similar structures may inadvertently lead to biased model evaluations. To address this, we implemented a clustering strategy based on structural similarity, quantified by the TM-score~\cite{zhang2005tm}, a metric widely acknowledged for assessing structural congruence among RNA molecules. Structures with a TM-score above 0.45 typically indicate significant similarity, and therefore, we used this threshold to guide our dataset division into clusters.

By clustering based on TM-score, we grouped RNA structures into clusters that internally held high structural similarity but were distinct from each other, thereby preventing any cross-cluster similarity that could lead to information leakage. The entire dataset was then divided into train, validation, and test sets with an emphasis on maintaining uniform length distributions across these sets. This methodical allocation was done by calculating the average sequence length within each cluster and then distributing these clusters to the sets, ensuring a balanced representation as visualized in Fig.~\ref{fig:dataset}A. 

Fig.~\ref{fig:dataset}B shows the density of structural similarity scores between the train set and other test sets, confirming that no test data samples exceeded the similarity threshold of 0.45, thereby affirming the absence of information leakage.

\paragraph{Detailed Cluster Allocation}

In total, our dataset comprised 987 distinct clusters: 838 clusters were allocated to the train set, 68 clusters to the validation set, and 81 clusters to the test set. This distribution ensured that each dataset was representative of the overall structural diversity and complexity found in RNA tertiary structures. Notably, clusters with a large number of samples (more than 30 samples per cluster) were predominantly placed in the train set. This strategic placement was intended to prevent any single cluster from unduly influencing the model's performance during validation and testing phases, as detailed in the size distribution shown in Table~\ref{tab:app_cluster_size} and the size details in each subset shown in Table \ref{tab:app_cluster_detail_train}, Table \ref{tab:app_cluster_detail_valid}, and Table \ref{tab:app_cluster_detail_test}. Also, we provided a detailed table to show the details of the training dataset, including the PDB ID of each structure and the cluster it belongs to shown in Table \ref{tab:app_cluster_detail}.

Finally, we partitioned the original dataset into train ($1774$ structures), test ($223$ structures), and validation ($221$ structures) sets. These sets were specifically designed based on structural similarity and sequence length to facilitate a comprehensive and unbiased evaluation of baseline models as well as the newly developed R3Design model. The careful curation, strategic splitting, and thoughtful allocation of the RNA structure dataset have set a strong foundation for evaluating the efficacy of the R3Design model. By minimizing potential biases and effectively managing information leakage through advanced clustering techniques, we have established a reliable and fair benchmark dataset.

\begin{figure*}[ht]
\centering
\includegraphics[width=1.0\textwidth]{nc_dataset.eps}
\caption{(\textbf{A}) Distribution of sequence lengths across datasets, showing the consistent distribution across the train, validation, and test sets of our benchmark dataset. (\textbf{B}) Structural similarity across datasets, illustrating the density of structural similarity scores (TM-scores) compared the train set to other test sets, including the benchmark test set, Rfam, and RNA-Puzzles.}
\label{fig:dataset}
\end{figure*}  


\begin{table*}[ht]
  \centering
  \caption{Size distribution of clusters in each dataset}
  \label{tab:app_cluster_size}
  \renewcommand\arraystretch{1.2}
  \setlength{\tabcolsep}{5.4mm}{
  \begin{tabular}{lcccc}
      \toprule
      Dataset & Size $\leq$ 2 & 3 $\leq$ Size $\leq$ 10 & 10 $<$ Size $\leq$ 30 & Size $>$ 30 \\
      \midrule
      Train & 810 & 25 & 0 & 3 \\
      Validation & 41 & 26 & 1 & 0 \\
      Test & 53 & 26 & 2 & 0 \\
      \bottomrule
  \end{tabular}}
\end{table*}

\begin{table*}[ht]
  \centering
  \caption{Detailed cluster sizes for training dataset}
  \label{tab:app_cluster_detail_train}
  % \renewcommand\arraystretch{1.2}
  \setlength{\tabcolsep}{5.4mm}{
    \begin{tabular}{cc}
    \toprule
    Cluster Size & Number of Clusters in the Subset \\
    \midrule
    1  & 780 \\
    2  & 30  \\
    3  & 11  \\
    4  & 6   \\
    5  & 5   \\
    6  & 1   \\
    7  & 1   \\
    9  & 1   \\
    48 & 1   \\
    228 & 1  \\
    554 & 1  \\
    \bottomrule
    \end{tabular}}
\end{table*}

\begin{table*}[ht]
  \centering
  \caption{Detailed cluster sizes for validation dataset}
  \label{tab:app_cluster_detail_valid}
  % \renewcommand\arraystretch{1.2}
  \setlength{\tabcolsep}{5.4mm}{
    \begin{tabular}{cc}
    \toprule
    Cluster Size & Number of Clusters in the Subset \\
    \midrule
    1  & 10 \\
    2  & 31 \\
    3  & 9  \\
    4  & 5  \\
    5  & 4  \\
    6  & 3  \\
    7  & 1  \\
    8  & 1  \\
    9  & 2  \\
    10 & 1  \\
    21 & 1  \\
    \bottomrule
    \end{tabular}}
\end{table*}


\begin{table*}[ht]
  \centering
  \caption{Detailed cluster sizes for test dataset}
  \label{tab:app_cluster_detail_test}
  % \renewcommand\arraystretch{1.2}
  \setlength{\tabcolsep}{5.4mm}{
    \begin{tabular}{cc}
    \toprule
    Cluster Size & Number of Clusters in the Subset \\
    \midrule
    1  & 23 \\
    2  & 30 \\
    3  & 16 \\
    4  & 4  \\
    5  & 3  \\
    6  & 1  \\
    7  & 1  \\
    8  & 1  \\
    14 & 1  \\
    26 & 1  \\
    \bottomrule
    \end{tabular}}
\end{table*}


\onecolumn % 切换到单栏模式
\begin{longtable}{c|c|c|c}
\caption{Detail cluster information of training dataset} \\ \hline
\label{tab:app_cluster_detail}
\textbf{Cluster ID} & \textbf{PDB ID} & \textbf{Cluster ID} & \textbf{PDB ID} \\ \hline
\endfirsthead

\multicolumn{4}{c}%
{{\bfseries \tablename\ \thetable{} -- continued from previous page}} \\
\hline \textbf{Cluster ID} & \textbf{PDB ID} & \textbf{Cluster ID} & \textbf{PDB ID} \\ \hline
\endhead

% \hline \multicolumn{4}{|r|}{{Continued on next page}} \\ \hline
\endfoot

\hline \hline
\endlastfoot


\textbf{Cluster 0} & 1YYK\_1\_C-D & \textbf{Cluster 0} & 4A93\_1\_P \\ \hline
\textbf{Cluster 0} & 5ZSB\_1\_C & \textbf{Cluster 0} & 6ALG\_1\_R \\ \hline
\textbf{Cluster 0} & 5ELS\_1\_H & \textbf{Cluster 0} & 7M2V\_1\_X-m \\ \hline
\textbf{Cluster 0} & 5ZSE\_1\_C & \textbf{Cluster 0} & 3EQT\_1\_C-D \\ \hline
\textbf{Cluster 0} & 6KOP\_1\_I & \textbf{Cluster 0} & 7TO0\_1\_B-C \\ \hline
\textbf{Cluster 0} & 7RIY\_1\_R & \textbf{Cluster 0} & 7N4E\_1\_R \\ \hline
\textbf{Cluster 0} & 3KMQ\_1\_B-C & \textbf{Cluster 0} & 3HO1\_1\_Y \\ \hline
\textbf{Cluster 0} & 2E9Z\_1\_B-C & \textbf{Cluster 0} & 7PY8\_1\_R \\ \hline
\textbf{Cluster 0} & 5O20\_1\_B & \textbf{Cluster 0} & 3S2H\_1\_R \\ \hline
\textbf{Cluster 0} & 4JVH\_1\_D & \textbf{Cluster 0} & 3MDG\_1\_C \\ \hline
\textbf{Cluster 0} & 7UU4\_1\_R & \textbf{Cluster 0} & 2VUQ\_1\_A-B \\ \hline
\textbf{Cluster 0} & 1YVP\_1\_G & \textbf{Cluster 0} & 6H25\_1\_R \\ \hline
\textbf{Cluster 0} & 7OI3\_1\_B & \textbf{Cluster 0} & 5K78\_1\_X \\ \hline
\textbf{Cluster 0} & 4GV6\_1\_C-B & \textbf{Cluster 0} & 6G3B\_1\_C \\ \hline
\textbf{Cluster 0} & 8ASG\_1\_T & \textbf{Cluster 0} & 5BKL\_1\_a \\ \hline
\textbf{Cluster 0} & 6LLB\_1\_D & \textbf{Cluster 0} & 6LKQ\_1\_w \\ \hline
\textbf{Cluster 0} & 8FVW\_1\_C & \textbf{Cluster 0} & 5A0V\_1\_E \\ \hline
\textbf{Cluster 0} & 4JAB\_1\_A-B & \textbf{Cluster 0} & 4KXT\_1\_B \\ \hline
\textbf{Cluster 0} & 4WTC\_1\_T-P & \textbf{Cluster 0} & 8ASD\_1\_E \\ \hline
\textbf{Cluster 0} & 6N9U\_1\_P & \textbf{Cluster 0} & 7Z43\_1\_MaM \\ \hline
\textbf{Cluster 0} & 6LLB\_1\_C & \textbf{Cluster 0} & 4A3L\_1\_P \\ \hline
\textbf{Cluster 0} & 6XBU\_1\_E & \textbf{Cluster 0} & 3JXQ\_1\_L-K \\ \hline
\textbf{Cluster 0} & 2VUM\_1\_P & \textbf{Cluster 0} & 7C07\_1\_O \\ \hline
\textbf{Cluster 0} & 4OLA\_1\_B & \textbf{Cluster 0} & 7AAP\_1\_T-P \\ \hline
\textbf{Cluster 0} & 3ND4\_1\_A & \textbf{Cluster 0} & 7C07\_1\_C \\ \hline
\textbf{Cluster 0} & 5JJI\_1\_G & \textbf{Cluster 0} & 6KOQ\_1\_I \\ \hline
\textbf{Cluster 0} & 4RKV\_1\_B & \textbf{Cluster 0} & 6BM2\_1\_R \\ \hline
\textbf{Cluster 0} & 6OON\_1\_B & \textbf{Cluster 0} & 1YVP\_1\_H \\ \hline
\textbf{Cluster 0} & 4U34\_1\_B-A & \textbf{Cluster 0} & 8BF5\_1\_M-R \\ \hline
\textbf{Cluster 0} & 5BKL\_1\_UU-ll & \textbf{Cluster 0} & 2V6W\_1\_A-B \\ \hline
\textbf{Cluster 0} & 1UVM\_1\_D & \textbf{Cluster 0} & 6KQF\_1\_I \\ \hline
\textbf{Cluster 0} & 4GKK\_1\_X-W & \textbf{Cluster 0} & 5Z98\_1\_D \\ \hline
\textbf{Cluster 0} & 6HAU\_1\_D & \textbf{Cluster 0} & 7BPV\_1\_S \\ \hline
\textbf{Cluster 0} & 7N0C\_1\_T-D & \textbf{Cluster 0} & 5BKL\_1\_h-S \\ \hline
\textbf{Cluster 0} & 6OZP\_1\_C-D & \textbf{Cluster 0} & 5N94\_1\_D \\ \hline
\textbf{Cluster 0} & 5EME\_1\_A & \textbf{Cluster 0} & 4TYY\_1\_B \\ \hline
\textbf{Cluster 0} & 4KRE\_1\_R & \textbf{Cluster 0} & 4WTI\_1\_T-P \\ \hline
\textbf{Cluster 0} & 5O1Z\_1\_B & \textbf{Cluster 0} & 5VO8\_1\_I \\ \hline
\textbf{Cluster 0} & 7XSZ\_1\_P & \textbf{Cluster 0} & 5MWI\_1\_A \\ \hline
\textbf{Cluster 0} & 6AR1\_1\_C & \textbf{Cluster 0} & 5KVJ\_1\_A-B \\ \hline
\textbf{Cluster 0} & 3S1N\_1\_R & \textbf{Cluster 0} & 7OM7\_1\_H-G \\ \hline
\textbf{Cluster 0} & 6PPP\_1\_A & \textbf{Cluster 0} & 7C08\_1\_1 \\ \hline
\textbf{Cluster 0} & 6UV2\_1\_C & \textbf{Cluster 0} & 3T5N\_1\_C \\ \hline
\textbf{Cluster 0} & 3HOY\_1\_P & \textbf{Cluster 0} & 7XYB\_1\_R \\ \hline
\textbf{Cluster 0} & 3GM7\_1\_G-H & \textbf{Cluster 0} & 3RC8\_1\_E \\ \hline
\textbf{Cluster 0} & 1AV6\_1\_B & \textbf{Cluster 0} & 7YP9\_1\_H \\ \hline
\textbf{Cluster 0} & 4WTL\_1\_T-P & \textbf{Cluster 0} & 7M3T\_1\_UU \\ \hline
\textbf{Cluster 0} & 8EG7\_1\_R & \textbf{Cluster 0} & 7QDY\_1\_E \\ \hline
\textbf{Cluster 0} & 5VZJ\_1\_N & \textbf{Cluster 0} & 8FJK\_1\_a2-b2 \\ \hline
\textbf{Cluster 0} & 3Q2T\_1\_E & \textbf{Cluster 0} & 3R1D\_1\_E \\ \hline
\textbf{Cluster 0} & 7C06\_1\_X & \textbf{Cluster 0} & 7RIP\_1\_R \\ \hline
\textbf{Cluster 0} & 7AOZ\_1\_P & \textbf{Cluster 0} & 3NL0\_1\_B-C \\ \hline
\textbf{Cluster 0} & 1WNE\_1\_B-C & \textbf{Cluster 0} & 1YZ9\_1\_C-D-E-F \\ \hline
\textbf{Cluster 0} & 6UQ1\_1\_R & \textbf{Cluster 0} & 3S14\_1\_R \\ \hline
\textbf{Cluster 0} & 5HNJ\_1\_A-B & \textbf{Cluster 0} & 3FHT\_1\_D \\ \hline
\textbf{Cluster 0} & 6HU6\_1\_B-F & \textbf{Cluster 0} & 1MSW\_1\_R \\ \hline
\textbf{Cluster 0} & 7C06\_1\_1 & \textbf{Cluster 0} & 6WVJ\_1\_R \\ \hline
\textbf{Cluster 0} & 4F1N\_1\_F & \textbf{Cluster 0} & 3E2E\_1\_R \\ \hline
\textbf{Cluster 0} & 1UTD\_1\_0 & \textbf{Cluster 0} & 7X74\_1\_Q \\ \hline
\textbf{Cluster 0} & 2R7V\_1\_X & \textbf{Cluster 0} & 6F3H\_1\_C \\ \hline
\textbf{Cluster 0} & 7WM4\_1\_A-B & \textbf{Cluster 0} & 4N2Q\_1\_B \\ \hline
\textbf{Cluster 0} & 7C07\_1\_1 & \textbf{Cluster 0} & 5WNP\_1\_a-b \\ \hline
\textbf{Cluster 0} & 5EMO\_1\_F & \textbf{Cluster 0} & 5VZJ\_1\_M \\ \hline
\textbf{Cluster 0} & 5DV7\_1\_A-B & \textbf{Cluster 0} & 4NFQ\_1\_A \\ \hline
\textbf{Cluster 0} & 5MFX\_1\_B & \textbf{Cluster 0} & 3T5Q\_1\_J \\ \hline
\textbf{Cluster 0} & 5THE\_1\_H & \textbf{Cluster 0} & 3R1D\_1\_A-B \\ \hline
\textbf{Cluster 0} & 464D\_1\_A-B & \textbf{Cluster 0} & 7M50\_1\_n-Y \\ \hline
\textbf{Cluster 0} & 8FJK\_1\_a5-b5 & \textbf{Cluster 0} & 3G0H\_1\_E \\ \hline
\textbf{Cluster 0} & 3SZX\_1\_A-B & \textbf{Cluster 0} & 6QCT\_1\_R-M \\ \hline
\textbf{Cluster 0} & 5GXH\_1\_B & \textbf{Cluster 0} & 7XWZ\_1\_C-D \\ \hline
\textbf{Cluster 0} & 3ND3\_1\_A & \textbf{Cluster 0} & 2XS7\_1\_B \\ \hline
\textbf{Cluster 0} & 7DFH\_1\_T-P & \textbf{Cluster 0} & 8FJK\_1\_a4-b4 \\ \hline
\textbf{Cluster 0} & 2XS2\_1\_B & \textbf{Cluster 0} & 1QCU\_1\_C-D \\ \hline
\textbf{Cluster 0} & 3S1M\_1\_R & \textbf{Cluster 0} & 3NNA\_1\_B \\ \hline
\textbf{Cluster 0} & 7QUA\_1\_A & \textbf{Cluster 0} & 7WNU\_1\_D \\ \hline
\textbf{Cluster 0} & 2XB2\_1\_R & \textbf{Cluster 0} & 7BV2\_1\_T-P \\ \hline
\textbf{Cluster 0} & 4WAN\_1\_B & \textbf{Cluster 0} & 6BGB\_1\_A-B \\ \hline
\textbf{Cluster 0} & 4RBZ\_1\_A & \textbf{Cluster 0} & 4E48\_1\_A-B \\ \hline
\textbf{Cluster 0} & 2NUG\_1\_E-F-C-D & \textbf{Cluster 0} & 3Q2T\_1\_F \\ \hline
\textbf{Cluster 0} & 4KRF\_1\_R & \textbf{Cluster 0} & 6RIN\_1\_R \\ \hline
\textbf{Cluster 0} & 6OY7\_1\_I & \textbf{Cluster 0} & 3KNA\_1\_B-C \\ \hline
\textbf{Cluster 0} & 3T5Q\_1\_C & \textbf{Cluster 0} & 7TNX\_1\_C-B \\ \hline
\textbf{Cluster 0} & 2XGJ\_1\_C & \textbf{Cluster 0} & 7C07\_1\_X \\ \hline
\textbf{Cluster 0} & 5BKL\_1\_Y-n & \textbf{Cluster 0} & 4A3D\_1\_P \\ \hline
\textbf{Cluster 0} & 1FJG\_1\_X & \textbf{Cluster 0} & 3L25\_1\_C-F \\ \hline
\textbf{Cluster 0} & 6UV1\_1\_D & \textbf{Cluster 0} & 6FPX\_1\_D \\ \hline
\textbf{Cluster 0} & 3JB7\_1\_t-m & \textbf{Cluster 0} & 7M2V\_1\_S-h \\ \hline
\textbf{Cluster 0} & 7NUN\_1\_C & \textbf{Cluster 0} & 7M2V\_1\_Y-n \\ \hline
\textbf{Cluster 0} & 5DET\_1\_Q & \textbf{Cluster 0} & 4WTD\_1\_T-P \\ \hline
\textbf{Cluster 0} & 6FPX\_1\_B & \textbf{Cluster 0} & 7M2V\_1\_yy-zz \\ \hline
\textbf{Cluster 0} & 1QCU\_1\_A-B & \textbf{Cluster 0} & 6L5N\_1\_C \\ \hline
\textbf{Cluster 0} & 5WWW\_1\_B & \textbf{Cluster 0} & 6IR9\_1\_P \\ \hline
\textbf{Cluster 0} & 1QC0\_1\_C-D & \textbf{Cluster 0} & 5BKN\_1\_X-m \\ \hline
\textbf{Cluster 0} & 7ELH\_1\_R-S & \textbf{Cluster 0} & 3GTP\_1\_R \\ \hline
\textbf{Cluster 0} & 4D25\_1\_D & \textbf{Cluster 0} & 7M3T\_1\_a \\ \hline
\textbf{Cluster 0} & 5BKN\_1\_T-i & \textbf{Cluster 0} & 3S16\_1\_R \\ \hline
\textbf{Cluster 0} & 2UXD\_1\_Y-X & \textbf{Cluster 0} & 6BLO\_1\_R \\ \hline
\textbf{Cluster 0} & 1Z7F\_1\_A & \textbf{Cluster 0} & 6I0V\_1\_B \\ \hline
\textbf{Cluster 0} & 5JJK\_1\_G & \textbf{Cluster 0} & 7XN7\_1\_P \\ \hline
\textbf{Cluster 0} & 3BSU\_1\_D & \textbf{Cluster 0} & 5BKL\_1\_m-X \\ \hline
\textbf{Cluster 0} & 4XBF\_1\_D & \textbf{Cluster 0} & 3S15\_1\_R \\ \hline
\textbf{Cluster 0} & 4LMZ\_1\_B & \textbf{Cluster 0} & 1UVL\_1\_B \\ \hline
\textbf{Cluster 0} & 7L1F\_1\_T-P & \textbf{Cluster 0} & 6LSH\_1\_B-C \\ \hline
\textbf{Cluster 0} & 7VBC\_1\_R & \textbf{Cluster 0} & 7Z1O\_1\_R \\ \hline
\textbf{Cluster 0} & 8AMI\_1\_B-A & \textbf{Cluster 0} & 2EC0\_1\_B-C \\ \hline
\textbf{Cluster 0} & 4WTK\_1\_T-P & \textbf{Cluster 0} & 7MLI\_1\_I \\ \hline
\textbf{Cluster 0} & 7ECN\_1\_A-B & \textbf{Cluster 0} & 4WKR\_1\_D \\ \hline
\textbf{Cluster 0} & 3KOA\_1\_B-C & \textbf{Cluster 0} & 8FJL\_1\_a1-b1 \\ \hline
\textbf{Cluster 0} & 5WNU\_1\_b-a & \textbf{Cluster 0} & 4RC0\_1\_A \\ \hline
\textbf{Cluster 0} & 5Z98\_1\_C & \textbf{Cluster 0} & 3R1C\_1\_K-L \\ \hline
\textbf{Cluster 0} & 6L5N\_1\_D & \textbf{Cluster 0} & 7BPG\_1\_G \\ \hline
\textbf{Cluster 0} & 3KNC\_1\_B & \textbf{Cluster 0} & 4WTJ\_1\_T-P \\ \hline
\textbf{Cluster 0} & 7MJY\_1\_M & \textbf{Cluster 0} & 1YYW\_1\_I-J \\ \hline
\textbf{Cluster 0} & 4E6B\_1\_A-B & \textbf{Cluster 0} & 3CGP\_1\_B-A \\ \hline
\textbf{Cluster 0} & 1PGL\_1\_3 & \textbf{Cluster 0} & 3GTG\_1\_R \\ \hline
\textbf{Cluster 0} & 5JAJ\_1\_X-Y & \textbf{Cluster 0} & 4JVY\_1\_D \\ \hline
\textbf{Cluster 0} & 5JBJ\_1\_X-Y & \textbf{Cluster 0} & 4YHW\_1\_F-D \\ \hline
\textbf{Cluster 0} & 3NMR\_1\_B & \textbf{Cluster 0} & 4WTM\_1\_T-P \\ \hline
\textbf{Cluster 0} & 4P3U\_1\_B-A & \textbf{Cluster 0} & 5F8N\_1\_B-C \\ \hline
\textbf{Cluster 0} & 7KUN\_1\_A-B & \textbf{Cluster 0} & 8DH1\_1\_G \\ \hline
\textbf{Cluster 0} & 6UTV\_1\_333 & \textbf{Cluster 0} & 5ELH\_1\_R \\ \hline
\textbf{Cluster 0} & 6RI7\_1\_R & \textbf{Cluster 0} & 1L3Z\_1\_B \\ \hline
\textbf{Cluster 0} & 5F8J\_1\_B-C & \textbf{Cluster 0} & 5MJV\_1\_D \\ \hline
\textbf{Cluster 0} & 7DOL\_1\_C & \textbf{Cluster 0} & 1SI3\_1\_B \\ \hline
\textbf{Cluster 0} & 7M50\_1\_i-T & \textbf{Cluster 0} & 7C07\_1\_I \\ \hline
\textbf{Cluster 0} & 4XWW\_1\_E & \textbf{Cluster 0} & 3CGR\_1\_B-A \\ \hline
\textbf{Cluster 0} & 4BY7\_1\_P & \textbf{Cluster 0} & 6FPQ\_1\_B \\ \hline
\textbf{Cluster 0} & 2NVT\_1\_R & \textbf{Cluster 0} & 421D\_1\_B \\ \hline
\textbf{Cluster 0} & 3H5X\_1\_T-P & \textbf{Cluster 0} & 5BKN\_1\_bb-qq \\ \hline
\textbf{Cluster 0} & 4TYW\_1\_B & \textbf{Cluster 0} & 7D58\_1\_T \\ \hline
\textbf{Cluster 0} & 5GUH\_1\_B & \textbf{Cluster 0} & 7M2V\_1\_T-k \\ \hline
\textbf{Cluster 0} & 4HT9\_1\_D & \textbf{Cluster 0} & 3GTQ\_1\_R \\ \hline
\textbf{Cluster 0} & 7KX7\_1\_B & \textbf{Cluster 0} & 2XGJ\_1\_D \\ \hline
\textbf{Cluster 0} & 1KNZ\_1\_W & \textbf{Cluster 0} & 5WEA\_1\_B \\ \hline
\textbf{Cluster 0} & 6DT8\_1\_D & \textbf{Cluster 0} & 7UBM\_1\_R \\ \hline
\textbf{Cluster 0} & 5W6V\_1\_R & \textbf{Cluster 0} & 2A0P\_1\_A-B \\ \hline
\textbf{Cluster 0} & 4JAH\_1\_A-B & \textbf{Cluster 0} & 6F3H\_1\_D \\ \hline
\textbf{Cluster 0} & 7UO7\_1\_T-P & \textbf{Cluster 0} & 4U6K\_1\_A \\ \hline
\textbf{Cluster 0} & 4WZM\_1\_B-C & \textbf{Cluster 0} & 4Y52\_1\_R \\ \hline
\textbf{Cluster 0} & 7C08\_1\_O & \textbf{Cluster 0} & 4JIY\_1\_A \\ \hline
\textbf{Cluster 0} & 6H5S\_1\_E & \textbf{Cluster 0} & 5JS1\_1\_B \\ \hline
\textbf{Cluster 0} & 7XTI\_1\_P & \textbf{Cluster 0} & 3G9Y\_1\_C \\ \hline
\textbf{Cluster 0} & 5E3H\_1\_B-C & \textbf{Cluster 0} & 7K9Y\_1\_F \\ \hline
\textbf{Cluster 0} & 5OT2\_1\_P & \textbf{Cluster 0} & 6HYU\_1\_B \\ \hline
\textbf{Cluster 0} & 6T0V\_1\_R-M & \textbf{Cluster 0} & 6KOO\_1\_I \\ \hline
\textbf{Cluster 0} & 5XC6\_1\_C & \textbf{Cluster 0} & 2R7Z\_1\_P \\ \hline
\textbf{Cluster 0} & 8FJL\_1\_a3-b3 & \textbf{Cluster 0} & 1QC0\_1\_B-A \\ \hline
\textbf{Cluster 0} & 6GVY\_1\_C-B & \textbf{Cluster 0} & 4O41\_1\_C-D \\ \hline
\textbf{Cluster 0} & 7DN3\_1\_R & \textbf{Cluster 0} & 5EIM\_1\_C \\ \hline
\textbf{Cluster 0} & 1N35\_1\_C-B & \textbf{Cluster 0} & 6LSE\_1\_C-B \\ \hline
\textbf{Cluster 0} & 7V2Z\_1\_B & \textbf{Cluster 0} & 7DFG\_1\_T-P \\ \hline
\textbf{Cluster 0} & 3GTL\_1\_R & \textbf{Cluster 0} & 5UED\_1\_A-B \\ \hline
\textbf{Cluster 0} & 6XLN\_1\_R & \textbf{Cluster 0} & 1J6S\_1\_A \\ \hline
\textbf{Cluster 0} & 5ELK\_1\_R & \textbf{Cluster 0} & 2XSL\_1\_C-D \\ \hline
\textbf{Cluster 0} & 5HBY\_1\_A & \textbf{Cluster 0} & 4FVU\_1\_B-C \\ \hline
\textbf{Cluster 0} & 5WNT\_1\_b-a & \textbf{Cluster 0} & 4E78\_1\_P-T \\ \hline
\textbf{Cluster 0} & 7OFZ\_1\_C & \textbf{Cluster 0} & 5EMO\_1\_E \\ \hline
\textbf{Cluster 0} & 398D\_1\_C & \textbf{Cluster 0} & 6UV1\_1\_C \\ \hline
\textbf{Cluster 0} & 2VNU\_1\_B & \textbf{Cluster 0} & 2DB3\_1\_E \\ \hline
\textbf{Cluster 0} & 4E59\_1\_A-B & \textbf{Cluster 0} & 5A0T\_1\_E \\ \hline
\textbf{Cluster 0} & 4RKV\_1\_A & \textbf{Cluster 0} & 5ELR\_1\_B \\ \hline
\textbf{Cluster 0} & 2A8V\_1\_E & \textbf{Cluster 0} & 7ECP\_1\_A-B \\ \hline
\textbf{Cluster 0} & 6M6R\_1\_B & \textbf{Cluster 0} & 8CLM\_1\_A \\ \hline
\textbf{Cluster 0} & 5JCF\_1\_Y-X & \textbf{Cluster 0} & 7OUO\_1\_AAA-BBB \\ \hline
\textbf{Cluster 0} & 6GD3\_1\_P & \textbf{Cluster 0} & 7DOI\_1\_T-P \\ \hline
\textbf{Cluster 0} & 3QRP\_1\_B-C & \textbf{Cluster 0} & 5FJ8\_1\_T \\ \hline
\textbf{Cluster 0} & 7Y7P\_1\_C-D & \textbf{Cluster 0} & 7NDJ\_1\_C \\ \hline
\textbf{Cluster 0} & 2H1M\_1\_A-B & \textbf{Cluster 0} & 7M50\_1\_ll \\ \hline
\textbf{Cluster 0} & 2VAL\_1\_A-C & \textbf{Cluster 0} & 4Q5S\_1\_I \\ \hline
\textbf{Cluster 0} & 6PPV\_1\_H & \textbf{Cluster 0} & 3HOV\_1\_P \\ \hline
\textbf{Cluster 0} & 7MLB\_1\_I & \textbf{Cluster 0} & 1P79\_1\_A \\ \hline
\textbf{Cluster 0} & 7RIQ\_1\_R & \textbf{Cluster 0} & 2G8I\_1\_B \\ \hline
\textbf{Cluster 0} & 2XB2\_1\_E & \textbf{Cluster 0} & 4OO1\_1\_S \\ \hline
\textbf{Cluster 0} & 2JEA\_1\_C & \textbf{Cluster 0} & 2W89\_1\_A-B \\ \hline
\textbf{Cluster 0} & 7C06\_1\_C & \textbf{Cluster 0} & 7M3T\_1\_ll \\ \hline
\textbf{Cluster 0} & 3HOZ\_1\_P & \textbf{Cluster 0} & 1N33\_1\_Y-Z \\ \hline
\textbf{Cluster 0} & 5NEW\_1\_H & \textbf{Cluster 0} & 5F0Q\_1\_C \\ \hline
\textbf{Cluster 0} & 5GXI\_1\_B & \textbf{Cluster 0} & 7XYA\_1\_R \\ \hline
\textbf{Cluster 0} & 2WJ8\_1\_d & \textbf{Cluster 0} & 5DHB\_1\_A-B \\ \hline
\textbf{Cluster 0} & 8FJL\_1\_a2-b2 & \textbf{Cluster 0} & 4O8J\_1\_D \\ \hline
\textbf{Cluster 0} & 1YTU\_1\_E-F & \textbf{Cluster 0} & 6DTI\_1\_X-W \\ \hline
\textbf{Cluster 0} & 3NVK\_1\_K-G & \textbf{Cluster 0} & 7THB\_1\_E \\ \hline
\textbf{Cluster 0} & 7BPF\_1\_A & \textbf{Cluster 0} & 6DOY\_1\_B \\ \hline
\textbf{Cluster 0} & 3R1E\_1\_A-B & \textbf{Cluster 0} & 7KRP\_1\_P-T \\ \hline
\textbf{Cluster 0} & 7LD5\_1\_D & \textbf{Cluster 0} & 1N38\_1\_C-B \\ \hline
\textbf{Cluster 0} & 4Z92\_1\_D & \textbf{Cluster 0} & 3NNC\_1\_B \\ \hline
\textbf{Cluster 0} & 3S49\_1\_E-F & \textbf{Cluster 0} & 4G9Z\_1\_E-F \\ \hline
\textbf{Cluster 0} & 3GTM\_1\_M & \textbf{Cluster 0} & 6R9J\_1\_B \\ \hline
\textbf{Cluster 0} & 2JLW\_1\_D & \textbf{Cluster 0} & 3GTO\_1\_R \\ \hline
\textbf{Cluster 0} & 1SDR\_1\_A-B & \textbf{Cluster 0} & 3PEY\_1\_B \\ \hline
\textbf{Cluster 0} & 7XD9\_1\_B-C & \textbf{Cluster 0} & 5N61\_1\_S \\ \hline
\textbf{Cluster 0} & 3CIY\_1\_C-D & \textbf{Cluster 0} & 5WWX\_1\_C \\ \hline
\textbf{Cluster 0} & 2E9T\_1\_B-C & \textbf{Cluster 0} & 4U8T\_1\_T \\ \hline
\textbf{Cluster 0} & 4XWW\_1\_D & \textbf{Cluster 0} & 1G2J\_1\_A \\ \hline
\textbf{Cluster 0} & 7TNY\_1\_C-B & \textbf{Cluster 0} & 7F3K\_1\_B \\ \hline
\textbf{Cluster 0} & 5T7B\_1\_R & \textbf{Cluster 0} & 7XWZ\_1\_F \\ \hline
\textbf{Cluster 0} & 7WV5\_1\_E & \textbf{Cluster 0} & 4ANG\_1\_R \\ \hline
\textbf{Cluster 0} & 6VEM\_1\_A-B & \textbf{Cluster 0} & 2GJE\_1\_S \\ \hline
\textbf{Cluster 0} & 4E7A\_1\_P-T & \textbf{Cluster 0} & 1TFW\_1\_H-E \\ \hline
\textbf{Cluster 0} & 6P18\_1\_R & \textbf{Cluster 0} & 8G6R\_1\_I-J \\ \hline
\textbf{Cluster 0} & 2HT1\_1\_M & \textbf{Cluster 0} & 7LNE\_1\_A-B \\ \hline
\textbf{Cluster 0} & 1HNW\_1\_X & \textbf{Cluster 0} & 2J0S\_1\_E \\ \hline
\textbf{Cluster 0} & 2XNR\_1\_C & \textbf{Cluster 0} & 3VNU\_1\_G-T \\ \hline
\textbf{Cluster 0} & 6RR7\_1\_F & \textbf{Cluster 0} & 5WS2\_1\_D \\ \hline
\textbf{Cluster 0} & 6WMP\_1\_R & \textbf{Cluster 0} & 5LR5\_1\_C-D \\ \hline
\textbf{Cluster 0} & 4RBY\_1\_A & \textbf{Cluster 0} & 5GJB\_1\_B \\ \hline
\textbf{Cluster 0} & 7BG6\_1\_C & \textbf{Cluster 0} & 3I62\_1\_B \\ \hline
\textbf{Cluster 0} & 8ABZ\_1\_R & \textbf{Cluster 0} & 4BOC\_1\_R \\ \hline
\textbf{Cluster 0} & 3GVN\_1\_A-B & \textbf{Cluster 0} & 7EIU\_1\_C \\ \hline
\textbf{Cluster 0} & 5BKL\_1\_i-T & \textbf{Cluster 0} & 6BBO\_1\_F-G \\ \hline
\textbf{Cluster 0} & 3M3Y\_1\_R & \textbf{Cluster 0} & 6P19\_1\_R \\ \hline
\textbf{Cluster 0} & 7WV3\_1\_E & \textbf{Cluster 0} & 4E6B\_1\_E-F \\ \hline
\textbf{Cluster 0} & 472D\_1\_A-B & \textbf{Cluster 0} & 4M7A\_1\_P \\ \hline
\textbf{Cluster 0} & 4WTE\_1\_T-P & \textbf{Cluster 0} & 5IYD\_1\_Z \\ \hline
\textbf{Cluster 0} & 7M3T\_1\_i-T & \textbf{Cluster 0} & 8FJK\_1\_a6-b6 \\ \hline
\textbf{Cluster 0} & 5LTA\_1\_E & \textbf{Cluster 0} & 6UV4\_1\_C \\ \hline
\textbf{Cluster 0} & 3HOU\_1\_6 & \textbf{Cluster 0} & 3D2S\_1\_E \\ \hline
\textbf{Cluster 0} & 4RBQ\_1\_A & \textbf{Cluster 0} & 1BR3\_1\_A \\ \hline
\textbf{Cluster 0} & 6KQN\_1\_I & \textbf{Cluster 0} & 435D\_1\_C-D \\ \hline
\textbf{Cluster 0} & 6DTA\_1\_D & \textbf{Cluster 0} & 4F3T\_1\_R \\ \hline
\textbf{Cluster 0} & 3P6Y\_1\_S & \textbf{Cluster 0} & 3T5Q\_1\_D \\ \hline
\textbf{Cluster 0} & 4WZQ\_1\_B-C & \textbf{Cluster 0} & 2PO1\_1\_C \\ \hline
\textbf{Cluster 0} & 7OL0\_1\_P & \textbf{Cluster 0} & 4QM6\_1\_D \\ \hline
\textbf{Cluster 0} & 6UV3\_1\_B & \textbf{Cluster 0} & 5DHC\_1\_C-D \\ \hline
\textbf{Cluster 0} & 3R1C\_1\_E-F & \textbf{Cluster 0} & 3PF4\_1\_R \\ \hline
\textbf{Cluster 0} & 7A9N\_1\_K-L & \textbf{Cluster 0} & 5H1L\_1\_B \\ \hline
\textbf{Cluster 0} & 7UOB\_1\_T-P & \textbf{Cluster 0} & 4RJ1\_1\_B \\ \hline
\textbf{Cluster 0} & 4GZY\_1\_R & \textbf{Cluster 0} & 7R9G\_1\_B \\ \hline
\textbf{Cluster 0} & 3M7N\_1\_X & \textbf{Cluster 0} & 2Q66\_1\_X \\ \hline
\textbf{Cluster 0} & 7M50\_1\_bb-qq & \textbf{Cluster 0} & 7W0A\_1\_D-C \\ \hline
\textbf{Cluster 0} & 4BBS\_1\_P & \textbf{Cluster 0} & 3NMA\_1\_B-C \\ \hline
\textbf{Cluster 0} & 7Y7R\_1\_D & \textbf{Cluster 0} & 3S1Q\_1\_R \\ \hline
\textbf{Cluster 0} & 4K4V\_1\_B & \textbf{Cluster 0} & 7OFW\_1\_C \\ \hline
\textbf{Cluster 0} & 5EMF\_1\_A & \textbf{Cluster 0} & 5K78\_1\_x \\ \hline
\textbf{Cluster 0} & 7M2V\_1\_V-ww & \textbf{Cluster 0} & 5JCH\_1\_U-V \\ \hline
\textbf{Cluster 0} & 6PPQ\_1\_H & \textbf{Cluster 0} & 6GC5\_1\_E \\ \hline
\textbf{Cluster 0} & 3HGA\_1\_X & \textbf{Cluster 0} & 7M50\_1\_UU \\ \hline
\textbf{Cluster 0} & 7M3T\_1\_Y & \textbf{Cluster 0} & 8EDJ\_1\_R \\ \hline
\textbf{Cluster 0} & 438D\_1\_A-B & \textbf{Cluster 0} & 3FHT\_1\_C \\ \hline
\textbf{Cluster 0} & 5W5Y\_1\_R & \textbf{Cluster 0} & 6LSG\_1\_B-C \\ \hline
\textbf{Cluster 0} & 7C08\_1\_I & \textbf{Cluster 0} & 3R1C\_1\_Q-R \\ \hline
\textbf{Cluster 0} & 3GIB\_1\_H & \textbf{Cluster 0} & 2VOP\_1\_B \\ \hline
\textbf{Cluster 0} & 5XOG\_1\_P & \textbf{Cluster 0} & 8H0V\_1\_P \\ \hline
\textbf{Cluster 0} & 5KI6\_1\_B & \textbf{Cluster 0} & 3I4M\_1\_P \\ \hline
\textbf{Cluster 0} & 2JLV\_1\_C & \textbf{Cluster 0} & 2XS5\_1\_D \\ \hline
\textbf{Cluster 0} & 5DNO\_1\_B & \textbf{Cluster 0} & 5C4X\_1\_R \\ \hline
\textbf{Cluster 0} & 6GD2\_1\_D & \textbf{Cluster 0} & 3ZC0\_1\_M \\ \hline
\textbf{Cluster 0} & 2NVQ\_1\_R & \textbf{Cluster 0} & 4V85\_1\_AV \\ \hline
\textbf{Cluster 0} & 7MKO\_1\_R & \textbf{Cluster 0} & 2JA7\_1\_3 \\ \hline
\textbf{Cluster 0} & 3D2S\_1\_F & \textbf{Cluster 0} & 3MJ0\_1\_B \\ \hline
\textbf{Cluster 0} & 6NUT\_1\_D & \textbf{Cluster 0} & 7DIC\_1\_C \\ \hline
\textbf{Cluster 0} & 3SQX\_1\_B & \textbf{Cluster 0} & 6K32\_1\_t-p \\ \hline
\textbf{Cluster 0} & 4TZ0\_1\_B & \textbf{Cluster 0} & 7Y7S\_1\_D \\ \hline
\textbf{Cluster 0} & 2R7U\_1\_X & \textbf{Cluster 0} & 5ZUU\_1\_E-F \\ \hline
\textbf{Cluster 0} & 3T5Q\_1\_F & \textbf{Cluster 0} & 5YTT\_1\_B \\ \hline
\textbf{Cluster 0} & 7U8B\_1\_A-B & \textbf{Cluster 0} & 3PO3\_1\_P \\ \hline
\textbf{Cluster 0} & 6ZM2\_1\_B & \textbf{Cluster 0} & 8FJL\_1\_a6-b6 \\ \hline
\textbf{Cluster 0} & 5M5Y\_1\_R & \textbf{Cluster 0} & 3I4N\_1\_P \\ \hline
\textbf{Cluster 0} & 4FXD\_1\_E & \textbf{Cluster 0} & 3HOW\_1\_3 \\ \hline
\textbf{Cluster 0} & 7M50\_1\_a & \textbf{Cluster 0} & 5L00\_1\_A-B \\ \hline
\textbf{Cluster 0} & 7NUQ\_1\_C & \textbf{Cluster 0} & 2UXC\_1\_X-Y \\ \hline
\textbf{Cluster 0} & 3M4O\_1\_R & \textbf{Cluster 0} & 2V7R\_1\_A-B \\ \hline
\textbf{Cluster 0} & 7M50\_1\_X-m & \textbf{Cluster 0} & 4KHP\_1\_X \\ \hline
\textbf{Cluster 0} & 7VBB\_1\_R & \textbf{Cluster 0} & 6XUS\_1\_A \\ \hline
\textbf{Cluster 0} & 5BKN\_1\_Y-n & \textbf{Cluster 0} & 7ECO\_1\_E-F \\ \hline
\textbf{Cluster 0} & 7M3T\_1\_P & \textbf{Cluster 0} & 1DI2\_1\_E \\ \hline
\textbf{Cluster 0} & 5JJL\_1\_G & \textbf{Cluster 0} & 1MDG\_1\_A \\ \hline
\textbf{Cluster 0} & 7OG0\_1\_E & \textbf{Cluster 0} & 4U35\_1\_B-A \\ \hline
\textbf{Cluster 0} & 4YHW\_1\_E-C & \textbf{Cluster 0} & 5BKN\_1\_UU-ll \\ \hline
\textbf{Cluster 0} & 4IQS\_1\_E & \textbf{Cluster 0} & 6JCY\_1\_I \\ \hline
\textbf{Cluster 0} & 8EG8\_1\_R & \textbf{Cluster 0} & 4U3L\_1\_A-B \\ \hline
\textbf{Cluster 0} & 8EGB\_1\_R & \textbf{Cluster 0} & 5D8T\_1\_A-B \\ \hline
\textbf{Cluster 0} & 6SZV\_1\_R-M & \textbf{Cluster 0} & 6UQ3\_1\_R \\ \hline
\textbf{Cluster 0} & 7XSX\_1\_P & \textbf{Cluster 0} & 7RE1\_1\_T-P \\ \hline
\textbf{Cluster 0} & 6H5Q\_1\_R & \textbf{Cluster 0} & 7M50\_1\_h-S \\ \hline
\textbf{Cluster 0} & 7QIZ\_1\_aA-bA & \textbf{Cluster 0} & 4J7L\_1\_B \\ \hline
\textbf{Cluster 0} & 5K36\_1\_M & \textbf{Cluster 0} & 5JXS\_1\_B-C \\ \hline
\textbf{Cluster 11} & 1WZ2\_1\_D & \textbf{Cluster 11} & 6AHU\_1\_T \\ \hline
\textbf{Cluster 11} & 8ASW\_1\_X & \textbf{Cluster 11} & 7KJT\_1\_A \\ \hline
\textbf{Cluster 11} & 7ZP8\_1\_v & \textbf{Cluster 11} & 3FOZ\_1\_D \\ \hline
\textbf{Cluster 11} & 7U2I\_1\_1w & \textbf{Cluster 11} & 5HR7\_1\_D \\ \hline
\textbf{Cluster 11} & 5VPP\_1\_QV & \textbf{Cluster 11} & 6ZMI\_1\_CC \\ \hline
\textbf{Cluster 11} & 5WWT\_1\_C & \textbf{Cluster 11} & 3JBV\_1\_W \\ \hline
\textbf{Cluster 11} & 8AW3\_1\_1 & \textbf{Cluster 11} & 7NWG\_1\_33 \\ \hline
\textbf{Cluster 11} & 5E81\_1\_3L & \textbf{Cluster 11} & 2ZZM\_1\_B \\ \hline
\textbf{Cluster 11} & 4YYE\_1\_C & \textbf{Cluster 11} & 7OT5\_1\_z \\ \hline
\textbf{Cluster 11} & 1J1U\_1\_B & \textbf{Cluster 11} & 1FIR\_1\_A \\ \hline
\textbf{Cluster 11} & 6MTC\_1\_4 & \textbf{Cluster 11} & 7ZW0\_1\_sn \\ \hline
\textbf{Cluster 11} & 1QU2\_1\_T & \textbf{Cluster 11} & 1N78\_1\_C \\ \hline
\textbf{Cluster 11} & 7P7T\_1\_C & \textbf{Cluster 11} & 5TCU\_1\_D \\ \hline
\textbf{Cluster 11} & 7P3K\_1\_V & \textbf{Cluster 11} & 5AXM\_1\_P \\ \hline
\textbf{Cluster 11} & 7ZW0\_1\_sl & \textbf{Cluster 11} & 4LCK\_1\_B \\ \hline
\textbf{Cluster 11} & 6UFG\_1\_B & \textbf{Cluster 11} & 7UQ6\_1\_B \\ \hline
\textbf{Cluster 11} & 7B5K\_1\_z & \textbf{Cluster 11} & 7QI4\_1\_Ax \\ \hline
\textbf{Cluster 11} & 4V4J\_1\_2 & \textbf{Cluster 11} & 2ZNI\_1\_C \\ \hline
\textbf{Cluster 11} & 7D6Z\_1\_3 & \textbf{Cluster 11} & 8AKN\_1\_Z \\ \hline
\textbf{Cluster 11} & 4GCW\_1\_B & \textbf{Cluster 11} & 3A2K\_1\_C \\ \hline
\textbf{Cluster 11} & 6NU2\_1\_B & \textbf{Cluster 11} & 6YDP\_1\_AV \\ \hline
\textbf{Cluster 11} & 2ZUE\_1\_B & \textbf{Cluster 11} & 4WJ3\_1\_S \\ \hline
\textbf{Cluster 11} & 5EL4\_1\_3L & \textbf{Cluster 11} & 4RDX\_1\_C \\ \hline
\textbf{Cluster 11} & 2DLC\_1\_Y & \textbf{Cluster 11} & 7MRL\_1\_A \\ \hline
\textbf{Cluster 11} & 7TQL\_1\_3 & \textbf{Cluster 11} & 6MJ0\_1\_B \\ \hline
\textbf{Cluster 11} & 5LZD\_1\_y & \textbf{Cluster 11} & 8APN\_1\_C1 \\ \hline
\textbf{Cluster 11} & 6FYY\_1\_1 & \textbf{Cluster 11} & 4V9Q\_1\_DV \\ \hline
\textbf{Cluster 11} & 7OSM\_1\_ASIT & \textbf{Cluster 11} & 3KFU\_1\_L \\ \hline
\textbf{Cluster 11} & 6Q97\_1\_7 & \textbf{Cluster 11} & 7E8O\_1\_X \\ \hline
\textbf{Cluster 11} & 7PD3\_1\_B & \textbf{Cluster 11} & 8D9K\_1\_C \\ \hline
\textbf{Cluster 11} & 5MRC\_1\_bb & \textbf{Cluster 11} & 7K98\_1\_C \\ \hline
\textbf{Cluster 11} & 6OLE\_1\_v & \textbf{Cluster 11} & 5CCB\_1\_N \\ \hline
\textbf{Cluster 11} & 5IBB\_1\_1L & \textbf{Cluster 11} & 7Q4K\_1\_D2 \\ \hline
\textbf{Cluster 11} & 6UGG\_1\_B & \textbf{Cluster 11} & 4V90\_1\_AV \\ \hline
\textbf{Cluster 11} & 7ASE\_1\_1 & \textbf{Cluster 11} & 7UXA\_1\_E \\ \hline
\textbf{Cluster 11} & 4MGN\_1\_B & \textbf{Cluster 11} & 5LZS\_1\_3 \\ \hline
\textbf{Cluster 11} & 7R81\_1\_t1 & \textbf{Cluster 11} & 1YFG\_1\_A \\ \hline
\textbf{Cluster 11} & 5T7V\_1\_D & \textbf{Cluster 11} & 6GZ4\_1\_Bw \\ \hline
\textbf{Cluster 11} & 3J92\_1\_2 & \textbf{Cluster 11} & 4YCP\_1\_B \\ \hline
\textbf{Cluster 11} & 6Z6M\_1\_CC & \textbf{Cluster 11} & 7OIF\_1\_z \\ \hline
\textbf{Cluster 11} & 6RFL\_1\_U & \textbf{Cluster 11} & 3AMU\_1\_B \\ \hline
\textbf{Cluster 11} & 7PO2\_1\_5 & \textbf{Cluster 11} & 7NWI\_1\_2 \\ \hline
\textbf{Cluster 11} & 5AJ0\_1\_Bv & \textbf{Cluster 11} & 6R6P\_1\_2 \\ \hline
\textbf{Cluster 11} & 2ZZN\_1\_D & \textbf{Cluster 11} & 6T7T\_1\_6 \\ \hline
\textbf{Cluster 11} & 3EPH\_1\_E & \textbf{Cluster 11} & 6UZ7\_1\_3 \\ \hline
\textbf{Cluster 11} & 4V9I\_1\_AY & \textbf{Cluster 11} & 7AS8\_1\_2 \\ \hline
\textbf{Cluster 11} & 5WT1\_1\_C & \textbf{Cluster 11} & 5LZS\_1\_ii \\ \hline
\textbf{Cluster 11} & 7QGG\_1\_v & \textbf{Cluster 11} & 4WJ4\_1\_B \\ \hline
\textbf{Cluster 11} & 6CFJ\_1\_1x & \textbf{Cluster 11} & 6HD7\_1\_B \\ \hline
\textbf{Cluster 11} & 3ICQ\_1\_E & \textbf{Cluster 11} & 3ZGZ\_1\_B \\ \hline
\textbf{Cluster 11} & 6ZM6\_1\_w & \textbf{Cluster 11} & 2IY5\_1\_T \\ \hline
\textbf{Cluster 11} & 7LJ3\_1\_A & \textbf{Cluster 11} & 7O7Y\_1\_AT \\ \hline
\textbf{Cluster 11} & 2CSX\_1\_C & \textbf{Cluster 11} & 7P6Z\_1\_7 \\ \hline
\textbf{Cluster 11} & 6OKK\_1\_g & \textbf{Cluster 11} & 6T4Q\_1\_7 \\ \hline
\textbf{Cluster 11} & 6HA8\_1\_x & \textbf{Cluster 11} & 5E81\_1\_2K \\ \hline
\textbf{Cluster 11} & 7ZUX\_1\_7 & \textbf{Cluster 11} & 7NSJ\_1\_AY \\ \hline
\textbf{Cluster 11} & 7ST2\_1\_5 & \textbf{Cluster 11} & 3W3S\_1\_B \\ \hline
\textbf{Cluster 11} & 5JU8\_1\_AY & \textbf{Cluster 11} & 5IMQ\_1\_5 \\ \hline
\textbf{Cluster 11} & 2D6F\_1\_F & \textbf{Cluster 11} & 7RYG\_1\_v \\ \hline
\textbf{Cluster 11} & 5E6M\_1\_C & \textbf{Cluster 11} & 6YWE\_1\_bb \\ \hline
\textbf{Cluster 11} & 7UCK\_1\_2 & \textbf{Cluster 11} & 7MDZ\_1\_2 \\ \hline
\textbf{Cluster 11} & 7O81\_1\_AJ & \textbf{Cluster 11} & 6ZMW\_1\_w \\ \hline
\textbf{Cluster 11} & 6WOO\_1\_3 & \textbf{Cluster 11} & 7LYG\_1\_A \\ \hline
\textbf{Cluster 11} & 3TUP\_1\_T & \textbf{Cluster 11} & 6PMO\_1\_B \\ \hline
\textbf{Cluster 11} & 7O80\_1\_AT & \textbf{Cluster 11} & 1H3E\_1\_B \\ \hline
\textbf{Cluster 11} & 7QI4\_1\_B & \textbf{Cluster 11} & 7UO0\_1\_C \\ \hline
\textbf{Cluster 11} & 6YDP\_1\_BB & \textbf{Cluster 11} & 4P5J\_1\_A \\ \hline
\textbf{Cluster 11} & 4WSM\_1\_3L & \textbf{Cluster 11} & 5E81\_1\_1K \\ \hline
\textbf{Cluster 11} & 7A5J\_1\_G & \textbf{Cluster 11} & 4JXZ\_1\_B \\ \hline
\textbf{Cluster 11} & 6AH3\_1\_T & \textbf{Cluster 11} & 7P48\_1\_5 \\ \hline
\textbf{Cluster 11} & 5IB8\_1\_1L & \textbf{Cluster 11} & 6YAL\_1\_1 \\ \hline
\textbf{Cluster 11} & 5MMM\_1\_z & \textbf{Cluster 11} & 3AM1\_1\_B \\ \hline
\textbf{Cluster 11} & 2BTE\_1\_B & \textbf{Cluster 11} & 7VNV\_1\_A \\ \hline
\textbf{Cluster 11} & 4KZZ\_1\_j & \textbf{Cluster 11} & 4V9K\_1\_AW \\ \hline
\textbf{Cluster 11} & 7UZ0\_1\_A & \textbf{Cluster 11} & 8EG0\_1\_C \\ \hline
\textbf{Cluster 11} & 5HR6\_1\_C & \textbf{Cluster 11} & 5L3P\_1\_y \\ \hline
\textbf{Cluster 11} & 3RG5\_1\_B & \textbf{Cluster 11} & 8CTI\_1\_C \\ \hline
\textbf{Cluster 11} & 5B63\_1\_D & \textbf{Cluster 11} & 5X6B\_1\_P \\ \hline
\textbf{Cluster 11} & 7LYF\_1\_A & \textbf{Cluster 11} & 7O81\_1\_AT \\ \hline
\textbf{Cluster 11} & 2AKE\_1\_B & \textbf{Cluster 11} & 6JXM\_1\_B \\ \hline
\textbf{Cluster 11} & 5ZLU\_1\_DD & \textbf{Cluster 11} & 6GSK\_1\_1K \\ \hline
\textbf{Cluster 11} & 7UO1\_1\_C & \textbf{Cluster 11} & 7N2V\_1\_Dt \\ \hline
\textbf{Cluster 11} & 2DU3\_1\_D & \textbf{Cluster 11} & 3J7R\_1\_S5 \\ \hline
\textbf{Cluster 11} & 7NWG\_1\_q3 & \textbf{Cluster 11} & 5AH5\_1\_D \\ \hline
\textbf{Cluster 11} & 6YWY\_1\_bb & \textbf{Cluster 11} & 4TUE\_1\_QV \\ \hline
\textbf{Cluster 11} & 7QH7\_1\_B & \textbf{Cluster 11} & 2DER\_1\_D \\ \hline
\textbf{Cluster 11} & 6ZMO\_1\_CB & \textbf{Cluster 11} & 6O8W\_1\_u \\ \hline
\textbf{Cluster 11} & 6OF1\_1\_1w & \textbf{Cluster 11} & 1U0B\_1\_A \\ \hline
\textbf{Cluster 11} & 3WQY\_1\_C & \textbf{Cluster 11} & 4QEI\_1\_C \\ \hline
\textbf{Cluster 11} & 6GSK\_1\_3L & \textbf{Cluster 11} & 7NHM\_1\_D \\ \hline
\textbf{Cluster 11} & 6TB3\_1\_n & \textbf{Cluster 11} & 6IP8\_1\_zy \\ \hline
\textbf{Cluster 11} & 3J7R\_1\_S6 & \textbf{Cluster 11} & 7QGG\_1\_u \\ \hline
\textbf{Cluster 11} & 4WT8\_1\_D4 & \textbf{Cluster 11} & 7UR5\_1\_v \\ \hline
\textbf{Cluster 11} & 7N2V\_1\_Pt & \textbf{Cluster 11} & 3ADD\_1\_C \\ \hline
\textbf{Cluster 11} & 1GAX\_1\_D & \textbf{Cluster 11} & 4WQ1\_1\_3K \\ \hline
\textbf{Cluster 11} & 6R5Q\_1\_3 & \textbf{Cluster 11} & 7YSE\_1\_E \\ \hline
\textbf{Cluster 11} & 6XA1\_1\_Bv & \textbf{Cluster 11} & 1B23\_1\_R \\ \hline
\textbf{Cluster 11} & 7AQC\_1\_T & \textbf{Cluster 11} & 4YCO\_1\_D \\ \hline
\textbf{Cluster 11} & 8AM9\_1\_8 & \textbf{Cluster 11} & 3WFS\_1\_A \\ \hline
\textbf{Cluster 11} & 7B5K\_1\_x & \textbf{Cluster 11} & 7SYS\_1\_i \\ \hline
\textbf{Cluster 11} & 6GSL\_1\_3L & \textbf{Cluster 11} & 7ONU\_1\_T \\ \hline
\textbf{Cluster 11} & 1SER\_1\_T & \textbf{Cluster 11} & 6Q9A\_1\_7 \\ \hline
\textbf{Cluster 11} & 4WT8\_1\_DV & \textbf{Cluster 11} & 6YWX\_1\_bb \\ \hline
\textbf{Cluster 11} & 5L4O\_1\_A & \textbf{Cluster 11} & 6ORD\_1\_QY \\ \hline
\textbf{Cluster 11} & 4V7M\_1\_AY & \textbf{Cluster 11} & 6TNU\_1\_m \\ \hline
\textbf{Cluster 11} & 1QF6\_1\_B & \textbf{Cluster 11} & 7O5B\_1\_U \\ \hline
\textbf{Cluster 11} & 2AZX\_1\_D & \textbf{Cluster 11} & 3Q1Q\_1\_C \\ \hline
\textbf{Cluster 11} & 1H4S\_1\_T & \textbf{Cluster 11} & 5UD5\_1\_C \\ \hline
\textbf{Cluster 11} & 7QVP\_1\_B4 & \textbf{Cluster 11} & 1QTQ\_1\_B \\ \hline
\textbf{Cluster 11} & 7P7Q\_1\_D & \textbf{Cluster 11} & 6YS3\_1\_v \\ \hline
\textbf{Cluster 11} & 6ZM6\_1\_x & \textbf{Cluster 11} & 2NR0\_1\_E \\ \hline
\textbf{Cluster 11} & 4V8N\_1\_CV & \textbf{Cluster 11} & 4WSM\_1\_1K \\ \hline
\textbf{Cluster 11} & 3AL0\_1\_E & \textbf{Cluster 11} & 7CPU\_1\_S6 \\ \hline
\textbf{Cluster 11} & 6UFM\_1\_A & \textbf{Cluster 11} & 1IL2\_1\_C \\ \hline
\textbf{Cluster 9} & 7OLC\_1\_3 & \textbf{Cluster 9} & 6XU8\_1\_A7 \\ \hline
\textbf{Cluster 9} & 5J7L\_1\_DB & \textbf{Cluster 9} & 5XXB\_1\_3 \\ \hline
\textbf{Cluster 9} & 7QGG\_1\_E & \textbf{Cluster 9} & 7A0S\_1\_Y \\ \hline
\textbf{Cluster 9} & 3J79\_1\_B & \textbf{Cluster 9} & 7TTW\_1\_2 \\ \hline
\textbf{Cluster 9} & 7CPU\_1\_L7 & \textbf{Cluster 9} & 6UZ7\_1\_7 \\ \hline
\textbf{Cluster 9} & 7P7Q\_1\_B & \textbf{Cluster 9} & 4WF9\_1\_Y \\ \hline
\textbf{Cluster 9} & 5XY3\_1\_3 & \textbf{Cluster 9} & 7UNW\_1\_B \\ \hline
\textbf{Cluster 9} & 7RYG\_1\_B & \textbf{Cluster 9} & 7QEP\_1\_2 \\ \hline
\textbf{Cluster 9} & 7PZY\_1\_3 & \textbf{Cluster 9} & 6ZJ3\_1\_LO \\ \hline
\textbf{Cluster 9} & 7SFR\_1\_B & \textbf{Cluster 9} & 7JIL\_1\_3 \\ \hline
\textbf{Cluster 9} & 6ERI\_1\_Ax & \textbf{Cluster 9} & 7OZS\_1\_3 \\ \hline
\textbf{Cluster 9} & 6TPQ\_1\_V & \textbf{Cluster 9} & 8A3D\_1\_B \\ \hline
\textbf{Cluster 9} & 5ZEB\_1\_B & \textbf{Cluster 9} & 7P6Z\_1\_4 \\ \hline
\textbf{Cluster 9} & 7QCA\_1\_L70 & \textbf{Cluster 9} & 7O7Y\_1\_B7 \\ \hline
\textbf{Cluster 9} & 4V9F\_1\_9 & \textbf{Cluster 9} & 7KGB\_1\_B \\ \hline
\textbf{Cluster 9} & 7RQB\_1\_1B & \textbf{Cluster 9} & 5TBW\_1\_AS \\ \hline
\textbf{Cluster 9} & 6XYW\_1\_3 & \textbf{Cluster 9} & 6AZ3\_1\_8 \\ \hline
\textbf{Cluster 9} & 7QIW\_1\_5 & \textbf{Cluster 9} & 5T5H\_1\_D \\ \hline
\textbf{Cluster 9} & 7OYC\_1\_71 & \textbf{Cluster 9} & 7OYB\_1\_71 \\ \hline
\textbf{Cluster 9} & 3J7O\_1\_7 & \textbf{Cluster 9} & 8EUG\_1\_9 \\ \hline
\textbf{Cluster 9} & 8A57\_1\_B & \textbf{Cluster 9} & 7R81\_1\_B1 \\ \hline
\textbf{Cluster 9} & 6RM3\_1\_L70 & \textbf{Cluster 9} & 7PWO\_1\_3 \\ \hline
\textbf{Cluster 9} & 6SKG\_1\_BB & \textbf{Cluster 9} & 6ZU5\_1\_L70 \\ \hline
\textbf{Cluster 9} & 8CVM\_1\_b & \textbf{Cluster 9} & 4V8P\_1\_C3 \\ \hline
\textbf{Cluster 88} & 7C79\_1\_A & \textbf{Cluster 88} & 3DHS\_1\_A \\ \hline
\textbf{Cluster 88} & 6AGB\_1\_A & \textbf{Cluster 88} & 7UO5\_1\_B \\ \hline
\textbf{Cluster 88} & 6AHU\_1\_A & \textbf{Cluster 88} & 2A64\_1\_A \\ \hline
\textbf{Cluster 88} & 3Q1Q\_1\_B & \textbf{Cluster 48} & 7ABZ\_1\_4 \\ \hline
\textbf{Cluster 48} & 6Q9A\_1\_4 & \textbf{Cluster 48} & 7ACJ\_1\_4 \\ \hline
\textbf{Cluster 48} & 6Q95\_1\_4 & \textbf{Cluster 48} & 7AC7\_1\_4 \\ \hline
\textbf{Cluster 130} & 7QIY\_1\_2 & \textbf{Cluster 130} & 8CVO\_1\_A \\ \hline
\textbf{Cluster 130} & 6SWE\_1\_2 & \textbf{Cluster 100} & 2R8S\_1\_R \\ \hline
\textbf{Cluster 100} & 1U6B\_1\_B & \textbf{Cluster 100} & 2RKJ\_1\_C \\ \hline
\textbf{Cluster 100} & 7YGA\_1\_N & \textbf{Cluster 100} & 1X8W\_1\_C \\ \hline
\textbf{Cluster 6} & 6R6G\_1\_AF & \textbf{Cluster 6} & 3KTW\_1\_C \\ \hline
\textbf{Cluster 6} & 3JAN\_1\_4 & \textbf{Cluster 6} & 2XXA\_1\_F \\ \hline
\textbf{Cluster 6} & 1MFQ\_1\_A & \textbf{Cluster 6} & 6FRK\_1\_1 \\ \hline
\textbf{Cluster 6} & 1L9A\_1\_B & \textbf{Cluster 6} & 5NCO\_1\_1 \\ \hline
\textbf{Cluster 6} & 3NDB\_1\_M & \textbf{Cluster 164} & 6SGA\_1\_CA \\ \hline
\textbf{Cluster 164} & 7AOR\_1\_2 & \textbf{Cluster 127} & 6P5N\_1\_1 \\ \hline
\textbf{Cluster 127} & 6P5I\_1\_1 & \textbf{Cluster 127} & 4V92\_1\_AZ \\ \hline
\textbf{Cluster 127} & 7ZJX\_1\_I & \textbf{Cluster 127} & 5JUP\_1\_EC \\ \hline
\textbf{Cluster 38} & 5MPS\_1\_6 & \textbf{Cluster 38} & 6FF4\_1\_6 \\ \hline
\textbf{Cluster 38} & 7B9V\_1\_2-6 & \textbf{Cluster 38} & 6ZYM\_1\_6 \\ \hline
\textbf{Cluster 38} & 6EXN\_1\_2-6 & \textbf{Cluster 55} & 4WSB\_1\_V-R \\ \hline
\textbf{Cluster 55} & 5M3H\_1\_V-R & \textbf{Cluster 141} & 1I6U\_1\_C \\ \hline
\textbf{Cluster 141} & 4PDB\_1\_I & \textbf{Cluster 42} & 8GXB\_1\_A \\ \hline
\textbf{Cluster 42} & 8HBA\_1\_B & \textbf{Cluster 42} & 8GXB\_1\_B \\ \hline
\textbf{Cluster 81} & 6SY6\_1\_D & \textbf{Cluster 81} & 6SY4\_1\_C \\ \hline
\textbf{Cluster 80} & 3JCS\_1\_6 & \textbf{Cluster 80} & 6AZ3\_1\_6 \\ \hline
\textbf{Cluster 46} & 2OE5\_1\_B-A & \textbf{Cluster 46} & 2OE8\_1\_B-A \\ \hline
\textbf{Cluster 173} & 1HMH\_1\_E & \textbf{Cluster 173} & 1HMH\_1\_A \\ \hline
\textbf{Cluster 19} & 5TPY\_1\_A & \textbf{Cluster 19} & 4PQV\_1\_A \\ \hline
\textbf{Cluster 8} & 3K1V\_1\_A & \textbf{Cluster 8} & 7REX\_1\_A \\ \hline
\textbf{Cluster 43} & 3OVB\_1\_C & \textbf{Cluster 43} & 2DRA\_1\_B \\ \hline
\textbf{Cluster 43} & 4X4V\_1\_B & \textbf{Cluster 17} & 4JF2\_1\_A \\ \hline
\textbf{Cluster 17} & 5D5L\_1\_A & \textbf{Cluster 154} & 4PCJ\_1\_A \\ \hline
\textbf{Cluster 154} & 8DK7\_1\_C & \textbf{Cluster 154} & 8D28\_1\_B \\ \hline
\textbf{Cluster 150} & 7L0Z\_1\_G & \textbf{Cluster 150} & 4KZD\_1\_R \\ \hline
\textbf{Cluster 40} & 433D\_1\_A-B & \textbf{Cluster 40} & 7QTN\_1\_B-A \\ \hline
\textbf{Cluster 136} & 6ASO\_1\_I & \textbf{Cluster 136} & 4N0T\_1\_B \\ \hline
\textbf{Cluster 136} & 5VSU\_1\_I & \textbf{Cluster 146} & 361D\_1\_B \\ \hline
\textbf{Cluster 146} & 361D\_1\_A & \textbf{Cluster 49} & 7PLI\_1\_C \\ \hline
\textbf{Cluster 49} & 7PLI\_1\_G & \textbf{Cluster 58} & 2VPL\_1\_B \\ \hline
\textbf{Cluster 58} & 5ML7\_1\_B & \textbf{Cluster 58} & 1MZP\_1\_B \\ \hline
\textbf{Cluster 58} & 2HW8\_1\_B & \textbf{Cluster 58} & 3U4M\_1\_B \\ \hline
\textbf{Cluster 58} & 1U63\_1\_D & \textbf{Cluster 161} & 5NXT\_1\_U \\ \hline
\textbf{Cluster 161} & 1KFO\_1\_A & \textbf{Cluster 90} & 7VYX\_1\_C \\ \hline
\textbf{Cluster 90} & 7V94\_1\_B & \textbf{Cluster 109} & 6FQL\_1\_B \\ \hline
\textbf{Cluster 109} & 6FQ3\_1\_B & \textbf{Cluster 145} & 4PMW\_1\_D \\ \hline
\textbf{Cluster 145} & 8E28\_1\_C & \textbf{Cluster 107} & 4LCK\_1\_F \\ \hline
\textbf{Cluster 107} & 4MGN\_1\_A & \textbf{Cluster 107} & 4JRC\_1\_B \\ \hline
\textbf{Cluster 140} & 413D\_1\_A & \textbf{Cluster 140} & 255D\_1\_A \\ \hline
\textbf{Cluster 135} & 3JB9\_1\_C & \textbf{Cluster 135} & 6QW6\_1\_5 \\ \hline
\textbf{Cluster 56} & 5AWH\_1\_C & \textbf{Cluster 56} & 6D8A\_1\_C \\ \hline
\textbf{Cluster 56} & 6D9L\_1\_C & \textbf{Cluster 115} & 2ASB\_1\_B \\ \hline
\textbf{Cluster 115} & 2ATW\_1\_B & \textbf{Cluster 116} & 7XUE\_1\_R \\ \hline
\textbf{Cluster 116} & 8AC0\_1\_R & \textbf{Cluster 116} & 7XUI\_1\_R \\ \hline
\textbf{Cluster 162} & 6I3P\_1\_F & \textbf{Cluster 162} & 6QIC\_1\_F \\ \hline
\textbf{Cluster 110} & 2JA8\_1\_P & \textbf{Cluster 110} & 2JA6\_1\_P \\ \hline
\textbf{Cluster 82} & 8FFR\_1\_X & \textbf{Cluster 82} & 7YG7\_1\_U \\ \hline
\textbf{Cluster 82} & 2GTT\_1\_W & \textbf{Cluster 111} & 5M0J\_1\_F \\ \hline
\textbf{Cluster 111} & 5M0J\_1\_E & \textbf{Cluster 111} & 5M0I\_1\_E \\ \hline
\textbf{Cluster 111} & 5M0I\_1\_F & \textbf{Cluster 138} & 3PKM\_1\_R \\ \hline
\textbf{Cluster 138} & 3PKM\_1\_G & \textbf{Cluster 121} & 3HHN\_1\_E \\ \hline
\textbf{Cluster 121} & 3IVK\_1\_M & \textbf{Cluster 77} & 5F9F\_1\_F \\ \hline
\textbf{Cluster 77} & 6AJK\_1\_B & \textbf{Cluster 77} & 6KYV\_1\_G \\ \hline
\textbf{Cluster 77} & 2UWM\_1\_D & \textbf{Cluster 26} & 7CGH\_1\_B \\ \hline
\textbf{Cluster 26} & 7CGI\_1\_B & \textbf{Cluster 113} & 5C45\_1\_X-Y \\ \hline
\textbf{Cluster 113} & 6DN2\_1\_Y-X & \textbf{Cluster 113} & 3F2X\_1\_X \\ \hline
\textbf{Cluster 16} & 4Z31\_1\_E & \textbf{Cluster 16} & 4QI2\_1\_G \\ \hline
\textbf{Cluster 16} & 4QIL\_1\_C & \textbf{Cluster 16} & 4ZLD\_1\_B \\ \hline
\textbf{Cluster 172} & 2VON\_1\_C & \textbf{Cluster 172} & 2VOD\_1\_D \\ \hline
\textbf{Cluster 33} & 7A01\_1\_E1 & \textbf{Cluster 33} & 6ZVK\_1\_E1 \\ \hline
\textbf{Cluster 128} & 6ZWW\_1\_H & \textbf{Cluster 128} & 6ZWW\_1\_F \\ \hline
\textbf{Cluster 128} & 6ZWW\_1\_D & \textbf{Cluster 128} & 6ZWW\_1\_B \\ \hline
\textbf{Cluster 152} & 1CVJ\_1\_Q & \textbf{Cluster 152} & 1CVJ\_1\_M \\ \hline
\textbf{Cluster 152} & 1CVJ\_1\_N & \textbf{Cluster 152} & 4F02\_1\_B \\ \hline
\textbf{Cluster 114} & 5FJC\_1\_A & \textbf{Cluster 114} & 4KQY\_1\_A \\ \hline
\textbf{Cluster 114} & 3V7E\_1\_C & \textbf{Cluster 114} & 4AOB\_1\_A \\ \hline
\textbf{Cluster 50} & 5WZG\_1\_B & \textbf{Cluster 50} & 5WZI\_1\_B \\ \hline
\textbf{Cluster 50} & 5WZJ\_1\_B & \textbf{Cluster 50} & 5WZH\_1\_B \\ \hline
\textbf{Cluster 50} & 5WZK\_1\_B & \textbf{Cluster 98} & 7MQ8\_1\_L2 \\ \hline
\textbf{Cluster 98} & 7MQA\_1\_L2 & \textbf{Cluster 96} & 7SYQ\_1\_z \\ \hline
\textbf{Cluster 96} & 6IP8\_1\_zz & \textbf{Cluster 23} & 3JCS\_1\_3 \\ \hline
\textbf{Cluster 23} & 5T5H\_1\_E & \textbf{Cluster 23} & 6AZ3\_1\_3 \\ \hline
\textbf{Cluster 174} & 7ML4\_1\_P & \textbf{Cluster 177} & 5C0Y\_1\_C \\ \hline
\textbf{Cluster 180} & 6WXY\_1\_A & \textbf{Cluster 183} & 1M8V\_1\_P \\ \hline
\textbf{Cluster 186} & 7ZHH\_1\_C & \textbf{Cluster 189} & 1M8W\_1\_F \\ \hline
\textbf{Cluster 192} & 7PDV\_1\_F & \textbf{Cluster 195} & 7WNU\_1\_C \\ \hline
\textbf{Cluster 198} & 3HSB\_1\_X & \textbf{Cluster 201} & 3UZT\_1\_B \\ \hline
\textbf{Cluster 204} & 6KLH\_1\_B & \textbf{Cluster 205} & 3V71\_1\_B \\ \hline
\textbf{Cluster 207} & 2R7T\_1\_X & \textbf{Cluster 209} & 1KQ2\_1\_R \\ \hline
\textbf{Cluster 211} & 3H3V\_1\_P & \textbf{Cluster 213} & 3BX3\_1\_C \\ \hline
\textbf{Cluster 215} & 6PUN\_1\_B & \textbf{Cluster 217} & 6JIM\_1\_C \\ \hline
\textbf{Cluster 219} & 4B3G\_1\_H & \textbf{Cluster 221} & 6NOH\_1\_B \\ \hline
\textbf{Cluster 223} & 1ZDJ\_1\_R & \textbf{Cluster 225} & 5KLA\_1\_B \\ \hline
\textbf{Cluster 227} & 1FEU\_1\_C-B & \textbf{Cluster 229} & 6FZ0\_1\_A \\ \hline
\textbf{Cluster 231} & 8DG7\_1\_F-E & \textbf{Cluster 232} & 4E5C\_1\_A-B \\ \hline
\textbf{Cluster 233} & 6L0Y\_1\_A & \textbf{Cluster 234} & 7MKY\_1\_A \\ \hline
\textbf{Cluster 235} & 6RI9\_1\_R & \textbf{Cluster 236} & 1F1T\_1\_A \\ \hline
\textbf{Cluster 237} & 6SWE\_1\_4 & \textbf{Cluster 238} & 1M5K\_1\_B \\ \hline
\textbf{Cluster 239} & 3CZ3\_1\_G-H & \textbf{Cluster 240} & 7DMQ\_1\_B-C \\ \hline
\textbf{Cluster 241} & 1NBS\_1\_B & \textbf{Cluster 242} & 1T0E\_1\_A-C \\ \hline
\textbf{Cluster 243} & 6G63\_1\_B & \textbf{Cluster 244} & 5A8L\_1\_P \\ \hline
\textbf{Cluster 245} & 5ZQ8\_1\_D & \textbf{Cluster 246} & 7M57\_1\_7 \\ \hline
\textbf{Cluster 247} & 5LYS\_1\_B & \textbf{Cluster 248} & 1A9N\_1\_Q \\ \hline
\textbf{Cluster 249} & 4LGT\_1\_E & \textbf{Cluster 250} & 6V9B\_1\_B-D \\ \hline
\textbf{Cluster 251} & 7M3T\_1\_WW-V & \textbf{Cluster 252} & 5BZ5\_1\_B \\ \hline
\textbf{Cluster 253} & 7S7C\_1\_D-L & \textbf{Cluster 254} & 8A22\_1\_A3-A2 \\ \hline
\textbf{Cluster 255} & 5BKN\_1\_e & \textbf{Cluster 256} & 6YYM\_1\_B \\ \hline
\textbf{Cluster 257} & 5V3F\_1\_A & \textbf{Cluster 258} & 2C4R\_1\_R \\ \hline
\textbf{Cluster 259} & 6QN3\_1\_A-B & \textbf{Cluster 260} & 3R2C\_1\_R \\ \hline
\textbf{Cluster 261} & 7BKP\_1\_X-Z & \textbf{Cluster 262} & 4DR7\_1\_W \\ \hline
\textbf{Cluster 263} & 3J6B\_1\_e & \textbf{Cluster 264} & 2QK9\_1\_B \\ \hline
\textbf{Cluster 265} & 4C9D\_1\_D & \textbf{Cluster 266} & 4BWM\_1\_G \\ \hline
\textbf{Cluster 267} & 4V6E\_1\_AX & \textbf{Cluster 268} & 5ZWO\_1\_H-I-F \\ \hline
\textbf{Cluster 269} & 8H1B\_1\_C & \textbf{Cluster 270} & 6Z8K\_1\_P-T \\ \hline
\textbf{Cluster 271} & 6FLQ\_1\_R & \textbf{Cluster 272} & 6SJD\_1\_D \\ \hline
\textbf{Cluster 273} & 7R6Q\_1\_1-2 & \textbf{Cluster 274} & 7UML\_1\_R \\ \hline
\textbf{Cluster 275} & 7OJK\_1\_D-E & \textbf{Cluster 276} & 5XTM\_1\_B \\ \hline
\textbf{Cluster 277} & 4KZ2\_1\_B-A-C & \textbf{Cluster 278} & 2OEU\_1\_A \\ \hline
\textbf{Cluster 279} & 6KWR\_1\_B & \textbf{Cluster 280} & 7NAF\_1\_1 \\ \hline
\textbf{Cluster 281} & 1UN6\_1\_F & \textbf{Cluster 282} & 4IJS\_1\_G \\ \hline
\textbf{Cluster 283} & 7KJV\_1\_C-D & \textbf{Cluster 284} & 3OXE\_1\_A \\ \hline
\textbf{Cluster 285} & 6XRQ\_1\_B & \textbf{Cluster 286} & 7SLQ\_1\_R \\ \hline
\textbf{Cluster 287} & 7Q80\_1\_B-C-A & \textbf{Cluster 288} & 6RR7\_1\_D-E \\ \hline
\textbf{Cluster 289} & 7KFN\_1\_B-C & \textbf{Cluster 290} & 4PKD\_1\_V \\ \hline
\textbf{Cluster 291} & 2P7E\_1\_D-C-P & \textbf{Cluster 292} & 6MFN\_1\_E-C \\ \hline
\textbf{Cluster 293} & 4Q0B\_1\_E & \textbf{Cluster 294} & 7M3T\_1\_bb \\ \hline
\textbf{Cluster 295} & 6ZQD\_1\_D4-D2 & \textbf{Cluster 296} & 4K4S\_1\_B-F-C-G-D-H \\ \hline
\textbf{Cluster 297} & 1SA9\_1\_C-D & \textbf{Cluster 298} & 2OZB\_1\_C \\ \hline
\textbf{Cluster 299} & 6XZD\_1\_IN1 & \textbf{Cluster 300} & 2ZI0\_1\_C-D \\ \hline
\textbf{Cluster 301} & 7EVO\_1\_H & \textbf{Cluster 302} & 1EFO\_1\_B \\ \hline
\textbf{Cluster 303} & 8AF0\_1\_C-D & \textbf{Cluster 304} & 7JRR\_1\_A \\ \hline
\textbf{Cluster 305} & 4C7O\_1\_E & \textbf{Cluster 306} & 8ASD\_1\_T-G \\ \hline
\textbf{Cluster 307} & 3TS2\_1\_V & \textbf{Cluster 308} & 6F4G\_1\_C \\ \hline
\textbf{Cluster 309} & 3R9X\_1\_C & \textbf{Cluster 310} & 4PWD\_1\_T \\ \hline
\textbf{Cluster 311} & 5G4T\_1\_A-B & \textbf{Cluster 312} & 5WSG\_1\_b \\ \hline
\textbf{Cluster 313} & 7EU0\_1\_O-R & \textbf{Cluster 314} & 5VPO\_1\_XV \\ \hline
\textbf{Cluster 315} & 7C7A\_1\_R & \textbf{Cluster 316} & 7JRT\_1\_A \\ \hline
\textbf{Cluster 317} & 1ZZ5\_1\_A-C-B-D & \textbf{Cluster 318} & 1S77\_1\_R \\ \hline
\textbf{Cluster 319} & 2R93\_1\_R & \textbf{Cluster 320} & 6ZJ3\_1\_LK \\ \hline
\textbf{Cluster 321} & 7OGM\_1\_P & \textbf{Cluster 322} & 5NWQ\_1\_A \\ \hline
\textbf{Cluster 323} & 4Q0B\_1\_t & \textbf{Cluster 324} & 359D\_1\_B-A \\ \hline
\textbf{Cluster 325} & 4PCO\_1\_A-B & \textbf{Cluster 326} & 3X1L\_1\_I \\ \hline
\textbf{Cluster 327} & 7CTT\_1\_T-Q & \textbf{Cluster 328} & 6RTI\_1\_X \\ \hline
\textbf{Cluster 329} & 7UY6\_1\_B & \textbf{Cluster 330} & 7OZV\_1\_T-P \\ \hline
\textbf{Cluster 331} & 4ZC7\_1\_A-B & \textbf{Cluster 332} & 4B3G\_1\_G \\ \hline
\textbf{Cluster 333} & 1JBR\_1\_C-F & \textbf{Cluster 334} & 5W0O\_1\_C-D \\ \hline
\textbf{Cluster 335} & 7B3D\_1\_T-P & \textbf{Cluster 336} & 5O7H\_1\_A \\ \hline
\textbf{Cluster 337} & 4PHY\_1\_A-B & \textbf{Cluster 338} & 4M59\_1\_C \\ \hline
\textbf{Cluster 339} & 4EYA\_1\_m-n & \textbf{Cluster 340} & 1KD5\_1\_A-B \\ \hline
\textbf{Cluster 341} & 4NHA\_1\_B & \textbf{Cluster 342} & 4HKQ\_1\_E \\ \hline
\textbf{Cluster 343} & 4JRT\_1\_A-B & \textbf{Cluster 344} & 3MEI\_1\_A-B \\ \hline
\textbf{Cluster 345} & 4Z0C\_1\_C & \textbf{Cluster 346} & 5VM9\_1\_B \\ \hline
\textbf{Cluster 347} & 7KQN\_1\_E & \textbf{Cluster 348} & 2BGG\_1\_P-Q \\ \hline
\textbf{Cluster 349} & 6TW1\_1\_V-M & \textbf{Cluster 350} & 3E5C\_1\_A \\ \hline
\textbf{Cluster 351} & 3P49\_1\_A & \textbf{Cluster 352} & 1NUV\_1\_E-F \\ \hline
\textbf{Cluster 353} & 4EYA\_1\_g-h & \textbf{Cluster 354} & 5DDP\_1\_A \\ \hline
\textbf{Cluster 355} & 4ATO\_1\_G & \textbf{Cluster 356} & 6MWN\_1\_B \\ \hline
\textbf{Cluster 357} & 3BNR\_1\_C-D & \textbf{Cluster 358} & 8I3Z\_1\_B-A \\ \hline
\textbf{Cluster 359} & 1QBP\_1\_A-B & \textbf{Cluster 360} & 7XPL\_1\_G-H-I-J \\ \hline
\textbf{Cluster 361} & 7NKX\_1\_P & \textbf{Cluster 362} & 8EA4\_1\_7 \\ \hline
\textbf{Cluster 363} & 3KS8\_1\_E-F & \textbf{Cluster 364} & 6EEN\_1\_G \\ \hline
\textbf{Cluster 365} & 8A22\_1\_A9 & \textbf{Cluster 366} & 2BBV\_1\_N \\ \hline
\textbf{Cluster 367} & 7DVQ\_1\_F-H & \textbf{Cluster 368} & 4V99\_1\_C2 \\ \hline
\textbf{Cluster 369} & 4K31\_1\_B-C & \textbf{Cluster 370} & 7M3T\_1\_e \\ \hline
\textbf{Cluster 371} & 4KYY\_1\_A-B & \textbf{Cluster 372} & 7NQ4\_1\_C \\ \hline
\textbf{Cluster 373} & 4R4V\_1\_A & \textbf{Cluster 374} & 6VQV\_1\_L \\ \hline
\textbf{Cluster 375} & 7ZJW\_1\_S & \textbf{Cluster 376} & 3DH3\_1\_F-E \\ \hline
\textbf{Cluster 377} & 7ORM\_1\_P-T & \textbf{Cluster 378} & 6TY9\_1\_T-N \\ \hline
\textbf{Cluster 379} & 7Z1L\_1\_R & \textbf{Cluster 380} & 2B63\_1\_R \\ \hline
\textbf{Cluster 381} & 3IBK\_1\_B & \textbf{Cluster 382} & 4E58\_1\_D-C-E \\ \hline
\textbf{Cluster 383} & 5UNE\_1\_A-B & \textbf{Cluster 384} & 7UNC\_1\_P \\ \hline
\textbf{Cluster 385} & 6OGZ\_1\_B-C & \textbf{Cluster 386} & 6WYB\_1\_B \\ \hline
\textbf{Cluster 387} & 5V1K\_1\_A-B & \textbf{Cluster 388} & 6M6S\_1\_C-D \\ \hline
\textbf{Cluster 389} & 7Q82\_1\_C-B-A & \textbf{Cluster 390} & 4PY5\_1\_B \\ \hline
\textbf{Cluster 391} & 397D\_1\_A-B & \textbf{Cluster 392} & 6H9H\_1\_E \\ \hline
\textbf{Cluster 393} & 1DQF\_1\_B-A & \textbf{Cluster 394} & 6RIE\_1\_P \\ \hline
\textbf{Cluster 395} & 5CKI\_1\_D & \textbf{Cluster 396} & 4C8Z\_1\_C \\ \hline
\textbf{Cluster 397} & 2C0B\_1\_R & \textbf{Cluster 398} & 3GS5\_1\_C \\ \hline
\textbf{Cluster 399} & 3P22\_1\_A & \textbf{Cluster 400} & 5LR3\_1\_A-B \\ \hline
\textbf{Cluster 401} & 5JBG\_1\_X & \textbf{Cluster 402} & 6GOV\_1\_R \\ \hline
\textbf{Cluster 403} & 5C0Y\_1\_D & \textbf{Cluster 404} & 3GS5\_1\_A \\ \hline
\textbf{Cluster 405} & 7Y7Q\_1\_C-D & \textbf{Cluster 406} & 3AVW\_1\_T-G \\ \hline
\textbf{Cluster 407} & 280D\_1\_A-B & \textbf{Cluster 408} & 7M2V\_1\_QQ \\ \hline
\textbf{Cluster 409} & 3CUL\_1\_C & \textbf{Cluster 410} & 7W0C\_1\_D-C \\ \hline
\textbf{Cluster 411} & 7NKY\_1\_P & \textbf{Cluster 412} & 7M57\_1\_W \\ \hline
\textbf{Cluster 413} & 4QQB\_1\_P & \textbf{Cluster 414} & 1R3E\_1\_D-E \\ \hline
\textbf{Cluster 415} & 6G90\_1\_2 & \textbf{Cluster 416} & 1TFY\_1\_H-E \\ \hline
\textbf{Cluster 417} & 5BKL\_1\_e-P & \textbf{Cluster 418} & 7OJN\_1\_R-M \\ \hline
\textbf{Cluster 419} & 4DB2\_1\_E-F & \textbf{Cluster 420} & 6O1K\_1\_O \\ \hline
\textbf{Cluster 421} & 4NGG\_1\_B & \textbf{Cluster 422} & 6ZJ3\_1\_LL \\ \hline
\textbf{Cluster 423} & 6CF2\_1\_G & \textbf{Cluster 424} & 6IQW\_1\_I \\ \hline
\textbf{Cluster 425} & 6QIT\_1\_A-B & \textbf{Cluster 426} & 3FTF\_1\_C-D \\ \hline
\textbf{Cluster 427} & 2IX1\_1\_B & \textbf{Cluster 428} & 7UJ1\_1\_E \\ \hline
\textbf{Cluster 429} & 6D9J\_1\_4 & \textbf{Cluster 430} & 6UES\_1\_A \\ \hline
\textbf{Cluster 431} & 5ZC9\_1\_B & \textbf{Cluster 432} & 5VM9\_1\_D \\ \hline
\textbf{Cluster 433} & 6EM3\_1\_2 & \textbf{Cluster 434} & 7X34\_1\_3 \\ \hline
\textbf{Cluster 435} & 8AXF\_1\_Q & \textbf{Cluster 436} & 7KX9\_1\_B-C \\ \hline
\textbf{Cluster 437} & 4X62\_1\_b-a & \textbf{Cluster 438} & 387D\_1\_A \\ \hline
\textbf{Cluster 439} & 205D\_1\_A-B & \textbf{Cluster 440} & 7M3T\_1\_h-S \\ \hline
\textbf{Cluster 441} & 6H9H\_1\_D & \textbf{Cluster 442} & 406D\_1\_A-E \\ \hline
\textbf{Cluster 443} & 1FUF\_1\_A-B & \textbf{Cluster 444} & 4WRT\_1\_V-R \\ \hline
\textbf{Cluster 445} & 8A22\_1\_A5-A4 & \textbf{Cluster 446} & 7PKT\_1\_0 \\ \hline
\textbf{Cluster 447} & 6GML\_1\_P & \textbf{Cluster 448} & 4AL5\_1\_B \\ \hline
\textbf{Cluster 449} & 6TQB\_1\_B & \textbf{Cluster 450} & 5XPG\_1\_G \\ \hline
\textbf{Cluster 451} & 2W2H\_1\_R & \textbf{Cluster 452} & 1P6V\_1\_B \\ \hline
\textbf{Cluster 453} & 2AO5\_1\_C-D & \textbf{Cluster 454} & 6QW6\_1\_4 \\ \hline
\textbf{Cluster 455} & 7DD3\_1\_G & \textbf{Cluster 456} & 1U9S\_1\_A \\ \hline
\textbf{Cluster 457} & 7YNC\_1\_B-C & \textbf{Cluster 458} & 6D3P\_1\_A \\ \hline
\textbf{Cluster 459} & 3PO2\_1\_P & \textbf{Cluster 460} & 1KUQ\_1\_B \\ \hline
\textbf{Cluster 461} & 7ECK\_1\_I-J & \textbf{Cluster 462} & 8E29\_1\_B \\ \hline
\textbf{Cluster 463} & 6DU4\_1\_B & \textbf{Cluster 464} & 5Y88\_1\_x \\ \hline
\textbf{Cluster 465} & 3K49\_1\_F & \textbf{Cluster 466} & 3ADI\_1\_D-E \\ \hline
\textbf{Cluster 467} & 7B3C\_1\_T-P & \textbf{Cluster 468} & 7XJG\_1\_H \\ \hline
\textbf{Cluster 469} & 3TS2\_1\_U & \textbf{Cluster 470} & 4IJS\_1\_H \\ \hline
\textbf{Cluster 471} & 8D1V\_1\_J-N & \textbf{Cluster 472} & 7UWS\_1\_H \\ \hline
\textbf{Cluster 473} & 5YKI\_1\_C & \textbf{Cluster 474} & 3OG8\_1\_C-D \\ \hline
\textbf{Cluster 475} & 8G9Z\_1\_E & \textbf{Cluster 476} & 6V4X\_1\_Z-Y \\ \hline
\textbf{Cluster 477} & 2OIU\_1\_P & \textbf{Cluster 478} & 3HTX\_1\_B-C \\ \hline
\textbf{Cluster 479} & 6ZDP\_1\_B & \textbf{Cluster 480} & 4X2B\_1\_B-C \\ \hline
\textbf{Cluster 481} & 7ELQ\_1\_A & \textbf{Cluster 482} & 1TFY\_1\_G-J \\ \hline
\textbf{Cluster 483} & 6ZJ3\_1\_LD & \textbf{Cluster 484} & 2G92\_1\_A-B \\ \hline
\textbf{Cluster 485} & 4KR6\_1\_C & \textbf{Cluster 486} & 7M3T\_1\_TT-kk \\ \hline
\textbf{Cluster 487} & 2PJP\_1\_B & \textbf{Cluster 488} & 1DQH\_1\_B-A \\ \hline
\textbf{Cluster 489} & 7R7C\_1\_1 & \textbf{Cluster 490} & 7JL1\_1\_X-Y \\ \hline
\textbf{Cluster 491} & 5DCV\_1\_D & \textbf{Cluster 492} & 4WZJ\_1\_XXX \\ \hline
\textbf{Cluster 493} & 4V9E\_1\_Ag & \textbf{Cluster 494} & 8DFA\_1\_L \\ \hline
\textbf{Cluster 495} & 8BE0\_1\_M-R & \textbf{Cluster 496} & 5BKL\_1\_bb-qq \\ \hline
\textbf{Cluster 497} & 3IBK\_1\_A & \textbf{Cluster 498} & 5XWG\_1\_A \\ \hline
\textbf{Cluster 499} & 6QDV\_1\_2-6 & \textbf{Cluster 500} & 3MIJ\_1\_A \\ \hline
\textbf{Cluster 501} & 5EW4\_1\_B-A & \textbf{Cluster 502} & 1TFW\_1\_G-J \\ \hline
\textbf{Cluster 503} & 3BSB\_1\_C & \textbf{Cluster 504} & 7O7Z\_1\_AH \\ \hline
\textbf{Cluster 505} & 8ASG\_1\_P & \textbf{Cluster 506} & 4IFD\_1\_R \\ \hline
\textbf{Cluster 507} & 1NUV\_1\_A-B & \textbf{Cluster 508} & 3BBM\_1\_B-C-A \\ \hline
\textbf{Cluster 509} & 5UDZ\_1\_W & \textbf{Cluster 510} & 1JZV\_1\_B-A \\ \hline
\textbf{Cluster 511} & 7OOP\_1\_P & \textbf{Cluster 512} & 5UZ6\_1\_A \\ \hline
\textbf{Cluster 513} & 5VT0\_1\_R & \textbf{Cluster 514} & 1LNT\_1\_A-B \\ \hline
\textbf{Cluster 515} & 6D6R\_1\_N & \textbf{Cluster 516} & 4P97\_1\_A-B \\ \hline
\textbf{Cluster 517} & 7EAG\_1\_C-D-E-F-A-B & \textbf{Cluster 518} & 2BH2\_1\_D \\ \hline
\textbf{Cluster 519} & 1Q96\_1\_A & \textbf{Cluster 520} & 6TQN\_1\_R \\ \hline
\textbf{Cluster 521} & 3JBU\_1\_X & \textbf{Cluster 522} & 5ZKJ\_1\_C \\ \hline
\textbf{Cluster 523} & 5GAN\_1\_V-W & \textbf{Cluster 524} & 5LQT\_1\_A-B \\ \hline
\textbf{Cluster 525} & 5HSW\_1\_B & \textbf{Cluster 526} & 1QVF\_1\_3 \\ \hline
\textbf{Cluster 527} & 6Z9T\_1\_R & \textbf{Cluster 528} & 1S76\_1\_R \\ \hline
\textbf{Cluster 529} & 6TZ1\_1\_T-M & \textbf{Cluster 530} & 6HCT\_1\_A-B \\ \hline
\textbf{Cluster 531} & 6LQS\_1\_3A-5A & \textbf{Cluster 532} & 5ED1\_1\_C-B \\ \hline
\textbf{Cluster 533} & 3AGV\_1\_S & \textbf{Cluster 534} & 6D12\_1\_C \\ \hline
\textbf{Cluster 535} & 4JNG\_1\_L & \textbf{Cluster 536} & 6KWQ\_1\_B \\ \hline
\textbf{Cluster 537} & 6O5F\_1\_D-C & \textbf{Cluster 538} & 4NLF\_1\_A \\ \hline
\textbf{Cluster 539} & 6GMH\_1\_P & \textbf{Cluster 540} & 3JB9\_1\_N-P \\ \hline
\textbf{Cluster 541} & 5C9H\_1\_G-E & \textbf{Cluster 542} & 4H5O\_1\_L \\ \hline
\textbf{Cluster 543} & 3NMU\_1\_E-K & \textbf{Cluster 544} & 1DUQ\_1\_B-A \\ \hline
\textbf{Cluster 545} & 3PDR\_1\_X & \textbf{Cluster 546} & 5Y58\_1\_X \\ \hline
\textbf{Cluster 547} & 8A22\_1\_B4 & \textbf{Cluster 548} & 364D\_1\_C-B-A \\ \hline
\textbf{Cluster 549} & 7Y81\_1\_B-C & \textbf{Cluster 550} & 7ELH\_1\_N-O \\ \hline
\textbf{Cluster 551} & 3CJZ\_1\_A-B & \textbf{Cluster 552} & 2F8T\_1\_C-D \\ \hline
\textbf{Cluster 553} & 7UU5\_1\_M-N & \textbf{Cluster 554} & 2IL9\_1\_A \\ \hline
\textbf{Cluster 555} & 5JC7\_1\_X-Y & \textbf{Cluster 556} & 4XW0\_1\_A-B \\ \hline
\textbf{Cluster 557} & 1ZBH\_1\_F & \textbf{Cluster 558} & 3SIV\_1\_C-F \\ \hline
\textbf{Cluster 559} & 1DFU\_1\_M-N & \textbf{Cluster 560} & 4NIA\_1\_c \\ \hline
\textbf{Cluster 561} & 3LOA\_1\_B-A & \textbf{Cluster 562} & 3OIN\_1\_C \\ \hline
\textbf{Cluster 563} & 7TJ2\_1\_G-H & \textbf{Cluster 564} & 6O7H\_1\_G-H \\ \hline
\textbf{Cluster 565} & 4A36\_1\_R-S & \textbf{Cluster 566} & 1OOA\_1\_C \\ \hline
\textbf{Cluster 567} & 4ZLR\_1\_C & \textbf{Cluster 568} & 7O0G\_1\_E \\ \hline
\textbf{Cluster 569} & 7MJV\_1\_E & \textbf{Cluster 570} & 7LO9\_1\_A-B \\ \hline
\textbf{Cluster 571} & 6H0R\_1\_A & \textbf{Cluster 572} & 1KH6\_1\_A \\ \hline
\textbf{Cluster 573} & 5ZWM\_1\_H-I-F & \textbf{Cluster 574} & 7VFT\_1\_A \\ \hline
\textbf{Cluster 575} & 3O7V\_1\_A & \textbf{Cluster 576} & 7V01\_1\_U-G \\ \hline
\textbf{Cluster 577} & 2XBM\_1\_E-F & \textbf{Cluster 578} & 6ZJ3\_1\_LN \\ \hline
\textbf{Cluster 579} & 6LSF\_1\_C-B & \textbf{Cluster 580} & 5VCI\_1\_A-B \\ \hline
\textbf{Cluster 581} & 6Z6B\_1\_HHH-XXX & \textbf{Cluster 582} & 3NPQ\_1\_A \\ \hline
\textbf{Cluster 583} & 4M59\_1\_D & \textbf{Cluster 584} & 7MKT\_1\_A \\ \hline
\textbf{Cluster 585} & 8H2H\_1\_B & \textbf{Cluster 586} & 7SWF\_1\_B-D \\ \hline
\textbf{Cluster 587} & 6VRD\_1\_B & \textbf{Cluster 588} & 8GS2\_1\_R-D \\ \hline
\textbf{Cluster 589} & 5OT7\_1\_3 & \textbf{Cluster 590} & 7OAX\_1\_A \\ \hline
\textbf{Cluster 591} & 4ILM\_1\_C & \textbf{Cluster 592} & 7OJL\_1\_D-E \\ \hline
\textbf{Cluster 593} & 4P3T\_1\_A-B & \textbf{Cluster 594} & 4QIK\_1\_C-D \\ \hline
\textbf{Cluster 595} & 1N32\_1\_Y-Z & \textbf{Cluster 596} & 6KUR\_1\_V-R \\ \hline
\textbf{Cluster 597} & 3NJ7\_1\_C-D & \textbf{Cluster 598} & 7AJU\_1\_EA \\ \hline
\textbf{Cluster 599} & 3T4B\_1\_A & \textbf{Cluster 600} & 1F27\_1\_A \\ \hline
\textbf{Cluster 601} & 2ANN\_1\_B & \textbf{Cluster 602} & 6LAX\_1\_A \\ \hline
\textbf{Cluster 603} & 5L2L\_1\_D & \textbf{Cluster 604} & 7PKS\_1\_P \\ \hline
\textbf{Cluster 605} & 3FTM\_1\_D-C & \textbf{Cluster 606} & 4K4U\_1\_B-C-D \\ \hline
\textbf{Cluster 607} & 7MJW\_1\_G & \textbf{Cluster 608} & 1EGK\_1\_A \\ \hline
\textbf{Cluster 609} & 1SDS\_1\_D & \textbf{Cluster 610} & 6PMO\_1\_A \\ \hline
\textbf{Cluster 611} & 1MHK\_1\_L-S & \textbf{Cluster 612} & 7TR6\_1\_R \\ \hline
\textbf{Cluster 613} & 5LQO\_1\_A-B & \textbf{Cluster 614} & 7KI3\_1\_C \\ \hline
\textbf{Cluster 615} & 7TQB\_1\_A & \textbf{Cluster 616} & 5WWE\_1\_B \\ \hline
\textbf{Cluster 617} & 3PGW\_1\_R & \textbf{Cluster 618} & 3TRZ\_1\_U \\ \hline
\textbf{Cluster 619} & 1YZD\_1\_A-B & \textbf{Cluster 620} & 4OL8\_1\_C \\ \hline
\textbf{Cluster 621} & 6U8D\_1\_A & \textbf{Cluster 622} & 6C63\_1\_A \\ \hline
\textbf{Cluster 623} & 2CZJ\_1\_H & \textbf{Cluster 624} & 4NIA\_1\_o \\ \hline
\textbf{Cluster 625} & 3OL9\_1\_B-F-C-G-D-H & \textbf{Cluster 626} & 402D\_1\_A-B \\ \hline
\textbf{Cluster 627} & 7VG3\_1\_D-C & \textbf{Cluster 628} & 6DCC\_1\_B \\ \hline
\textbf{Cluster 629} & 5TDJ\_1\_A & \textbf{Cluster 630} & 3EGZ\_1\_B \\ \hline
\textbf{Cluster 631} & 7ED5\_1\_J-I & \textbf{Cluster 632} & 3A6P\_1\_E-D \\ \hline
\textbf{Cluster 633} & 3AVV\_1\_T-G & \textbf{Cluster 634} & 353D\_1\_A-B \\ \hline
\textbf{Cluster 635} & 1EC6\_1\_C & \textbf{Cluster 636} & 6JJI\_1\_B \\ \hline
\textbf{Cluster 637} & 1D4R\_1\_B-A & \textbf{Cluster 638} & 2O3V\_1\_A-B \\ \hline
\textbf{Cluster 639} & 3WBM\_1\_X-Y & \textbf{Cluster 640} & 7UND\_1\_P \\ \hline
\textbf{Cluster 641} & 2GJE\_1\_R & \textbf{Cluster 642} & 2PN3\_1\_A-B \\ \hline
\textbf{Cluster 643} & 4JRD\_1\_B & \textbf{Cluster 644} & 5XJ2\_1\_G \\ \hline
\textbf{Cluster 645} & 7ONB\_1\_H & \textbf{Cluster 646} & 422D\_1\_A-B \\ \hline
\textbf{Cluster 647} & 404D\_1\_A & \textbf{Cluster 648} & 5XPA\_1\_D \\ \hline
\textbf{Cluster 649} & 6O1O\_1\_M-N & \textbf{Cluster 650} & 5C9H\_1\_C-D \\ \hline
\textbf{Cluster 651} & 3C3Z\_1\_A-B & \textbf{Cluster 652} & 7BZF\_1\_F-G \\ \hline
\textbf{Cluster 653} & 4PJO\_1\_1 & \textbf{Cluster 654} & 3TZR\_1\_A-B \\ \hline
\textbf{Cluster 655} & 8E8M\_1\_R & \textbf{Cluster 656} & 1JID\_1\_B \\ \hline
\textbf{Cluster 657} & 2O3Y\_1\_A-B & \textbf{Cluster 658} & 3K4E\_1\_F \\ \hline
\textbf{Cluster 659} & 1PJG\_1\_A & \textbf{Cluster 660} & 8EX9\_1\_B \\ \hline
\textbf{Cluster 661} & 5BJO\_1\_E & \textbf{Cluster 662} & 8CWO\_1\_Y \\ \hline
\textbf{Cluster 663} & 6KUK\_1\_V-R & \textbf{Cluster 664} & 8AS7\_1\_P-T-G \\ \hline
\textbf{Cluster 665} & 6XN4\_1\_R-T & \textbf{Cluster 666} & 5KL1\_1\_C \\ \hline
\textbf{Cluster 667} & 6ID1\_1\_H-F & \textbf{Cluster 668} & 7AOR\_1\_A \\ \hline
\textbf{Cluster 669} & 2AZ0\_1\_C-D & \textbf{Cluster 670} & 3OK4\_1\_N \\ \hline
\textbf{Cluster 671} & 6ZDU\_1\_C & \textbf{Cluster 672} & 4RWN\_1\_B-C \\ \hline
\textbf{Cluster 673} & 5WTY\_1\_D & \textbf{Cluster 674} & 6W62\_1\_B \\ \hline
\textbf{Cluster 675} & 283D\_1\_A & \textbf{Cluster 676} & 6EEN\_1\_F \\ \hline
\textbf{Cluster 677} & 5BKL\_1\_WW-V & \textbf{Cluster 678} & 7MQ8\_1\_L0 \\ \hline
\textbf{Cluster 679} & 3R9W\_1\_B & \textbf{Cluster 680} & 5WTK\_1\_B \\ \hline
\textbf{Cluster 681} & 4TS2\_1\_Y-X & \textbf{Cluster 682} & 3NNH\_1\_F \\ \hline
\textbf{Cluster 683} & 1KXK\_1\_A & \textbf{Cluster 684} & 4NH6\_1\_B \\ \hline
\textbf{Cluster 685} & 4RUM\_1\_A & \textbf{Cluster 686} & 2G91\_1\_A-B \\ \hline
\textbf{Cluster 687} & 2I91\_1\_F-E & \textbf{Cluster 688} & 2RFK\_1\_E-D-F \\ \hline
\textbf{Cluster 689} & 6SQN\_1\_Y & \textbf{Cluster 690} & 1E7K\_1\_C \\ \hline
\textbf{Cluster 691} & 3AVY\_1\_T-G & \textbf{Cluster 692} & 3NNH\_1\_E \\ \hline
\textbf{Cluster 693} & 2ZY6\_1\_A & \textbf{Cluster 694} & 7JRS\_1\_B-A \\ \hline
\textbf{Cluster 695} & 4BXX\_1\_P & \textbf{Cluster 696} & 7JJU\_1\_A-B \\ \hline
\textbf{Cluster 697} & 4Z31\_1\_C-D & \textbf{Cluster 698} & 6ZQG\_1\_D5 \\ \hline
\textbf{Cluster 699} & 3MOJ\_1\_A & \textbf{Cluster 700} & 7R6K\_1\_1 \\ \hline
\textbf{Cluster 701} & 1XJR\_1\_A & \textbf{Cluster 702} & 5XLO\_1\_K \\ \hline
\textbf{Cluster 703} & 6W2T\_1\_A & \textbf{Cluster 704} & 5LR4\_1\_A-B \\ \hline
\textbf{Cluster 705} & 4K50\_1\_B & \textbf{Cluster 706} & 8B0J\_1\_K \\ \hline
\textbf{Cluster 707} & 6WW6\_1\_D & \textbf{Cluster 708} & 4GKJ\_1\_X-W \\ \hline
\textbf{Cluster 709} & 4RZD\_1\_A & \textbf{Cluster 710} & 8FIX\_1\_R \\ \hline
\textbf{Cluster 711} & 3PLA\_1\_G-H-I-J & \textbf{Cluster 712} & 2GUN\_1\_B \\ \hline
\textbf{Cluster 713} & 3BNT\_1\_A & \textbf{Cluster 714} & 7K16\_1\_P \\ \hline
\textbf{Cluster 715} & 1YVP\_1\_C-D & \textbf{Cluster 716} & 4PMI\_1\_A \\ \hline
\textbf{Cluster 717} & 1HYS\_1\_E & \textbf{Cluster 718} & 7SZU\_1\_R \\ \hline
\textbf{Cluster 719} & 7MLX\_1\_R & \textbf{Cluster 720} & 4ERD\_1\_C-D \\ \hline
\textbf{Cluster 721} & 6LT7\_1\_C & \textbf{Cluster 722} & 1Z7F\_1\_B-C \\ \hline
\textbf{Cluster 723} & 7O5B\_1\_W & \textbf{Cluster 724} & 5C5W\_1\_A \\ \hline
\textbf{Cluster 725} & 7XT4\_1\_r-a & \textbf{Cluster 726} & 6T0S\_1\_V-M \\ \hline
\textbf{Cluster 727} & 5BKN\_1\_V-WW & \textbf{Cluster 728} & 5HO4\_1\_B \\ \hline
\textbf{Cluster 729} & 2E9R\_1\_A-B & \textbf{Cluster 730} & 7TRA\_1\_R \\ \hline
\textbf{Cluster 731} & 5OIK\_1\_P & \textbf{Cluster 732} & 1R3E\_1\_C \\ \hline
\textbf{Cluster 733} & 6HCT\_1\_E-F & \textbf{Cluster 734} & 7BHP\_1\_B \\ \hline
\textbf{Cluster 735} & 6SZU\_1\_V-M & \textbf{Cluster 736} & 7EOG\_1\_A \\ \hline
\textbf{Cluster 737} & 7MKA\_1\_r & \textbf{Cluster 738} & 6XJQ\_1\_A \\ \hline
\textbf{Cluster 739} & 7SP1\_1\_P & \textbf{Cluster 740} & 7ORO\_1\_T-P \\ \hline
\textbf{Cluster 741} & 3RW6\_1\_H & \textbf{Cluster 742} & 5G4U\_1\_I-J \\ \hline
\textbf{Cluster 743} & 6X5M\_1\_r & \textbf{Cluster 744} & 3IAB\_1\_R \\ \hline
\textbf{Cluster 745} & 5GAM\_1\_W & \textbf{Cluster 746} & 1I9X\_1\_A-B \\ \hline
\textbf{Cluster 747} & 2G3S\_1\_I-J & \textbf{Cluster 748} & 4ILL\_1\_R \\ \hline
\textbf{Cluster 749} & 8DC2\_1\_B & \textbf{Cluster 750} & 3TD0\_1\_B-A \\ \hline
\textbf{Cluster 751} & 5K36\_1\_L & \textbf{Cluster 752} & 4H8K\_1\_C \\ \hline
\textbf{Cluster 753} & 6HAK\_1\_T-P & \textbf{Cluster 754} & 5Y6Z\_1\_B-C \\ \hline
\textbf{Cluster 755} & 2PY9\_1\_F & \textbf{Cluster 756} & 3R2D\_1\_R-S \\ \hline
\textbf{Cluster 757} & 4K4Z\_1\_N-O-P & \textbf{Cluster 758} & 2JLT\_1\_A \\ \hline
\textbf{Cluster 759} & 4ENC\_1\_A & \textbf{Cluster 760} & 4CSF\_1\_u \\ \hline
\textbf{Cluster 761} & 4NGF\_1\_G-H & \textbf{Cluster 762} & 4GL2\_1\_C-D \\ \hline
\textbf{Cluster 763} & 7RDQ\_1\_I & \textbf{Cluster 764} & 6AAY\_1\_B \\ \hline
\textbf{Cluster 765} & 3MQK\_1\_D-E & \textbf{Cluster 766} & 6E7L\_1\_A \\ \hline
\textbf{Cluster 767} & 6EEN\_1\_H & \textbf{Cluster 768} & 2Q1O\_1\_C-D \\ \hline
\textbf{Cluster 769} & 7DTE\_1\_F-G & \textbf{Cluster 770} & 4PQU\_1\_T \\ \hline
\textbf{Cluster 771} & 4A2X\_1\_L-M & \textbf{Cluster 772} & 5CNR\_1\_A-B \\ \hline
\textbf{Cluster 773} & 7PMM\_1\_D & \textbf{Cluster 774} & 4OQU\_1\_A \\ \hline
\textbf{Cluster 775} & 5XTM\_1\_D & \textbf{Cluster 776} & 3BOY\_1\_D \\ \hline
\textbf{Cluster 777} & 1KOG\_1\_O & \textbf{Cluster 778} & 8D4A\_1\_B \\ \hline
\textbf{Cluster 779} & 6YHS\_1\_8-6 & \textbf{Cluster 780} & 6OL3\_1\_C \\ \hline
\textbf{Cluster 781} & 6XQB\_1\_F-E & \textbf{Cluster 782} & 1DUH\_1\_A \\ \hline
\textbf{Cluster 783} & 7AOH\_1\_P & \textbf{Cluster 784} & 1YLS\_1\_B \\ \hline
\textbf{Cluster 785} & 4AM3\_1\_E & \textbf{Cluster 786} & 6XAS\_1\_R \\ \hline
\textbf{Cluster 787} & 4NH5\_1\_B & \textbf{Cluster 788} & 7YFE\_1\_T-N-M \\ \hline
\textbf{Cluster 789} & 1BMV\_1\_M & \textbf{Cluster 790} & 6ZJ3\_1\_LF \\ \hline
\textbf{Cluster 791} & 2OIU\_1\_Q & \textbf{Cluster 792} & 2YHM\_1\_K \\ \hline
\textbf{Cluster 793} & 6DU5\_1\_B & \textbf{Cluster 794} & 1ET4\_1\_A \\ \hline
\textbf{Cluster 795} & 4X6A\_1\_R & \textbf{Cluster 796} & 7R9F\_1\_B \\ \hline
\textbf{Cluster 797} & 3BNN\_1\_C-D & \textbf{Cluster 798} & 5AY2\_1\_A-B \\ \hline
\textbf{Cluster 799} & 7VG2\_1\_D-C & \textbf{Cluster 800} & 1J2B\_1\_C \\ \hline
\textbf{Cluster 801} & 5WTY\_1\_C & \textbf{Cluster 802} & 6WW6\_1\_E \\ \hline
\textbf{Cluster 803} & 5ZW4\_1\_D & \textbf{Cluster 804} & 6CU1\_1\_A \\ \hline
\textbf{Cluster 805} & 1F8V\_1\_R & \textbf{Cluster 806} & 2QWY\_1\_C \\ \hline
\textbf{Cluster 807} & 7P0V\_1\_B & \textbf{Cluster 808} & 3AEV\_1\_C \\ \hline
\textbf{Cluster 809} & 7SYP\_1\_7 & \textbf{Cluster 810} & 8I54\_1\_B \\ \hline
\textbf{Cluster 811} & 7JHY\_1\_z & \textbf{Cluster 812} & 4B3R\_1\_Z-W \\ \hline
\textbf{Cluster 813} & 7QTL\_1\_M-R & \textbf{Cluster 814} & 4X4U\_1\_G \\ \hline
\textbf{Cluster 815} & 3IGI\_1\_A & \textbf{Cluster 816} & 7BAH\_1\_C-D \\ \hline
\textbf{Cluster 817} & 3D0M\_1\_X & \textbf{Cluster 818} & 7DCO\_1\_H-F \\ \hline
\textbf{Cluster 819} & 6DTD\_1\_C & \textbf{Cluster 820} & 3QRR\_1\_B \\ \hline
\textbf{Cluster 821} & 7QXA\_1\_B & \textbf{Cluster 822} & 7NAD\_1\_2 \\ \hline
\textbf{Cluster 823} & 7MEI\_1\_R & \textbf{Cluster 824} & 6DVK\_1\_H \\ \hline
\textbf{Cluster 825} & 3VYX\_1\_B-C & \textbf{Cluster 826} & 2B3J\_1\_E \\ \hline
\textbf{Cluster 827} & 4GG4\_1\_H & \textbf{Cluster 828} & 1ZH5\_1\_C-D \\ \hline
\textbf{Cluster 829} & 6XH2\_1\_D & \textbf{Cluster 830} & 5TC1\_1\_R \\ \hline
\textbf{Cluster 831} & 6T2C\_1\_V & \textbf{Cluster 832} & 3R4F\_1\_A \\ \hline
\textbf{Cluster 833} & 5I4A\_1\_D & \textbf{Cluster 834} & 4GHA\_1\_I-J \\ \hline
\textbf{Cluster 835} & 7YED\_1\_T-N-M & \textbf{Cluster 836} & 7XSP\_1\_D-A \\ \hline
\textbf{Cluster 837} & 3HK2\_1\_F & \textbf{Cluster 838} & 6RA4\_1\_L-M \\ \hline
\textbf{Cluster 839} & 4KR6\_1\_D & \textbf{Cluster 840} & 5LZD\_1\_x \\ \hline
\textbf{Cluster 841} & 1ZX7\_1\_C-E-D-F & \textbf{Cluster 842} & 1E8S\_1\_C \\ \hline
\textbf{Cluster 843} & 4IJS\_1\_F & \textbf{Cluster 844} & 7ZJW\_1\_I \\ \hline
\textbf{Cluster 845} & 3BSX\_1\_C & \textbf{Cluster 846} & 7N0B\_1\_T-D \\ \hline
\textbf{Cluster 847} & 6KUJ\_1\_V-R & \textbf{Cluster 848} & 3FTE\_1\_C-D \\ \hline
\textbf{Cluster 849} & 7MQA\_1\_L0 & \textbf{Cluster 850} & 7YPA\_1\_H-I \\ \hline
\textbf{Cluster 851} & 7M50\_1\_e-P & \textbf{Cluster 852} & 6N4O\_1\_C-D \\ \hline
\textbf{Cluster 853} & 6XN3\_1\_R-T & \textbf{Cluster 854} & 7JNH\_1\_B \\ \hline
\textbf{Cluster 855} & 6C27\_1\_A & \textbf{Cluster 856} & 5XON\_1\_P \\ \hline
\textbf{Cluster 857} & 6ZQC\_1\_D2 & \textbf{Cluster 858} & 4H5P\_1\_F \\ \hline
\textbf{Cluster 859} & 7C45\_1\_D & \textbf{Cluster 860} & 4RMO\_1\_B \\ \hline
\textbf{Cluster 861} & 8D29\_1\_C & \textbf{Cluster 862} & 7PMQ\_1\_F \\ \hline
\textbf{Cluster 863} & 1RPU\_1\_C-D & \textbf{Cluster 864} & 8GWE\_1\_J-I \\ \hline
\textbf{Cluster 865} & 7M50\_1\_WW-V & \textbf{Cluster 866} & 1NTA\_1\_A-B \\ \hline
\textbf{Cluster 867} & 5BKL\_1\_kk-TT & \textbf{Cluster 868} & 6R7G\_1\_R \\ \hline
\textbf{Cluster 869} & 3AVU\_1\_T-G & \textbf{Cluster 870} & 7WIE\_1\_V \\ \hline
\textbf{Cluster 871} & 4AY2\_1\_C & \textbf{Cluster 872} & 7PZY\_1\_10 \\ \hline
\textbf{Cluster 873} & 6YYT\_1\_P-Q-U-T & \textbf{Cluster 874} & 5Y7M\_1\_D \\ \hline
\textbf{Cluster 875} & 6S8B\_1\_V-U & \textbf{Cluster 876} & 6YFT\_1\_RR \\ \hline
\textbf{Cluster 877} & 5H0R\_1\_H-I & \textbf{Cluster 878} & 8EOS\_1\_R \\ \hline
\textbf{Cluster 879} & 4BHH\_1\_R & \textbf{Cluster 880} & 3Q3Z\_1\_V \\ \hline
\textbf{Cluster 881} & 6E9F\_1\_B-C & \textbf{Cluster 882} & 7M3T\_1\_X-m \\ \hline
\textbf{Cluster 883} & 8BVM\_1\_u & \textbf{Cluster 884} & 2BX2\_1\_R \\ \hline
\textbf{Cluster 885} & 7UU3\_1\_C-D & \textbf{Cluster 886} & 6CAP\_1\_W-Y \\ \hline
\textbf{Cluster 887} & 5ED2\_1\_F-E & \textbf{Cluster 888} & 7OB9\_1\_R \\ \hline
\textbf{Cluster 889} & 5T3K\_1\_A-B & \textbf{Cluster 890} & 3FS0\_1\_B-A \\ \hline
\textbf{Cluster 891} & 5AOR\_1\_C & \textbf{Cluster 892} & 1NJP\_1\_5 \\ \hline
\textbf{Cluster 893} & 3AVX\_1\_T-G & \textbf{Cluster 894} & 4MCF\_1\_B-D-C-A \\ \hline
\textbf{Cluster 895} & 6PZQ\_1\_J-I & \textbf{Cluster 896} & 2O5I\_1\_Y \\ \hline
\textbf{Cluster 897} & 7Q80\_1\_E-F-D & \textbf{Cluster 898} & 6SXO\_1\_L8 \\ \hline
\textbf{Cluster 899} & 2R92\_1\_T-P & \textbf{Cluster 900} & 3ADL\_1\_B-C \\ \hline
\textbf{Cluster 901} & 8BSI\_1\_y & \textbf{Cluster 902} & 1T0K\_1\_D-C \\ \hline
\textbf{Cluster 903} & 8GNA\_1\_C-J & \textbf{Cluster 904} & 1J9H\_1\_A-B \\ \hline
\textbf{Cluster 905} & 5Z9X\_1\_R & \textbf{Cluster 906} & 3HJF\_1\_Y \\ \hline
\textbf{Cluster 907} & 4Z7L\_1\_I & \textbf{Cluster 908} & 3SIU\_1\_F \\ \hline
\textbf{Cluster 909} & 7BGD\_1\_A & \textbf{Cluster 910} & 6EEN\_1\_I \\ \hline
\textbf{Cluster 911} & 3IEV\_1\_D & \textbf{Cluster 912} & 1EC6\_1\_D \\ \hline
\textbf{Cluster 913} & 4EYA\_1\_k-l & \textbf{Cluster 914} & 4S20\_1\_P \\ \hline
\textbf{Cluster 915} & 7RZZ\_1\_B & \textbf{Cluster 916} & 1XOK\_1\_A \\ \hline
\textbf{Cluster 917} & 3LRR\_1\_C-D & \textbf{Cluster 918} & 5BKN\_1\_TT-kk \\ \hline
\textbf{Cluster 919} & 6JDV\_1\_B & \textbf{Cluster 920} & 6DCL\_1\_D \\ \hline
\textbf{Cluster 921} & 8EHQ\_1\_R & \textbf{Cluster 922} & 1CSL\_1\_B-A \\ \hline
\textbf{Cluster 923} & 6CYT\_1\_N & \textbf{Cluster 924} & 4KJI\_1\_C \\ \hline
\textbf{Cluster 925} & 3HJY\_1\_D-C-E & \textbf{Cluster 926} & 3CGS\_1\_B-A \\ \hline
\textbf{Cluster 927} & 4V2S\_1\_Q & \textbf{Cluster 928} & 6MDZ\_1\_E-C \\ \hline
\textbf{Cluster 929} & 7YOJ\_1\_B & \textbf{Cluster 930} & 7UJ1\_1\_D \\ \hline
\textbf{Cluster 931} & 6NTA\_1\_XV-XX & \textbf{Cluster 932} & 8E2A\_1\_B \\ \hline
\textbf{Cluster 933} & 5LM7\_1\_G & \textbf{Cluster 934} & 6AR5\_1\_B \\ \hline
\textbf{Cluster 935} & 4JYA\_1\_Y & \textbf{Cluster 936} & 7KKV\_1\_B \\ \hline
\textbf{Cluster 937} & 7AM2\_1\_R2-R5 & \textbf{Cluster 938} & 5H1K\_1\_C-D \\ \hline
\textbf{Cluster 939} & 4DR6\_1\_W-V & \textbf{Cluster 940} & 2F8S\_1\_C-D \\ \hline
\textbf{Cluster 941} & 1I6H\_1\_R & \textbf{Cluster 942} & 6IA2\_1\_A-B \\ \hline
\textbf{Cluster 943} & 4W5N\_1\_B & \textbf{Cluster 944} & 3QJL\_1\_R \\ \hline
\textbf{Cluster 945} & 4P43\_1\_B-A & \textbf{Cluster 946} & 1KD4\_1\_A-B \\ \hline
\textbf{Cluster 947} & 1E8O\_1\_E & \textbf{Cluster 948} & 6DCL\_1\_C \\ \hline
\textbf{Cluster 949} & 7SVA\_1\_B & \textbf{Cluster 950} & 4IG8\_1\_B-C \\ \hline
\textbf{Cluster 951} & 8E40\_1\_r-R & \textbf{Cluster 952} & 6NY5\_1\_C \\ \hline
\textbf{Cluster 953} & 1RNA\_1\_A-B & \textbf{Cluster 954} & 5KL8\_1\_C \\ \hline
\textbf{Cluster 955} & 5NDI\_1\_B & \textbf{Cluster 956} & 6D90\_1\_4 \\ \hline
\textbf{Cluster 957} & 4J50\_1\_A-B & \textbf{Cluster 958} & 4O26\_1\_E \\ \hline
\textbf{Cluster 959} & 6TZ2\_1\_N-T-M & \textbf{Cluster 960} & 8GH6\_1\_R \\ \hline
\textbf{Cluster 961} & 4Z4D\_1\_B-D & \textbf{Cluster 962} & 4P3U\_1\_C-D \\ \hline
\textbf{Cluster 963} & 4EYA\_1\_o-p & \textbf{Cluster 964} & 5Z1I\_1\_A \\ \hline
\textbf{Cluster 965} & 6BK8\_1\_2-6-i & \textbf{Cluster 966} & 2UXB\_1\_Y-X \\ \hline
\textbf{Cluster 967} & 4IJS\_1\_E & \textbf{Cluster 968} & 5WWF\_1\_B \\ \hline
\textbf{Cluster 969} & 7ORN\_1\_H-T & \textbf{Cluster 970} & 3VNV\_1\_T-G \\ \hline
\textbf{Cluster 971} & 5AMR\_1\_B-C & \textbf{Cluster 972} & 2R1S\_1\_A-B \\ \hline
\textbf{Cluster 973} & 7N0D\_1\_I-L-J & \textbf{Cluster 974} & 4EYA\_1\_e-f \\ \hline
\textbf{Cluster 975} & 3GLP\_1\_B-A & \textbf{Cluster 976} & 7C2K\_1\_F-G \\ \hline
\textbf{Cluster 977} & 7ORI\_1\_T-P & \textbf{Cluster 978} & 5VOE\_1\_A \\ \hline
\textbf{Cluster 979} & 6O16\_1\_C & \textbf{Cluster 980} & 3P59\_1\_E-A-C-G-B-D-F-H \\ \hline
\textbf{Cluster 981} & 7OZQ\_1\_H & \textbf{Cluster 982} & 8ANE\_1\_R \\ \hline
\textbf{Cluster 983} & 7SWQ\_1\_B-D & \textbf{Cluster 984} & 6XMF\_1\_C \\ \hline
\textbf{Cluster 985} & 3LQX\_1\_B & \textbf{Cluster 986} & 6YMC\_1\_A \\ \hline

% \end{xtabular}
\end{longtable}
\twocolumn


\end{appendices}
\bibliographystyle{unsrt}
\bibliography{reference}

% \begin{thebibliography}{10}

% \bibitem{bahdanau2014neural}
% Dzmitry Bahdanau, Kyunghyun Cho, and Yoshua Bengio.
% \newblock Neural machine translation by jointly learning to align and
%   translate.
% \newblock {\em arXiv preprint arXiv:1409.0473}, 2014.

% \bibitem{horvath2018dna}
% Steve Horvath and Kenneth Raj.
% \newblock Dna methylation-based biomarkers and the epigenetic clock theory of
%   ageing.
% \newblock {\em Nature Reviews Genetics}, 19(6):371, 2018.

% \bibitem{imboden2018cardiorespiratory}
% Mary~T Imboden, Matthew~P Harber, Mitchell~H Whaley, W~Holmes Finch, Derron~L
%   Bishop, and Leonard~A Kaminsky.
% \newblock Cardiorespiratory fitness and mortality in healthy men and women.
% \newblock {\em Journal of the American College of Cardiology},
%   72(19):2283--2292, 2018.

% \bibitem{ji20123d}
% Shuiwang Ji, Wei Xu, Ming Yang, and Kai Yu.
% \newblock 3d convolutional neural networks for human action recognition.
% \newblock {\em IEEE Transactions on Pattern Analysis and Machine Intelligence},
%   35(1):221--231, 2012.

% \bibitem{krizhevsky2012imagenet}
% Alex Krizhevsky, Ilya Sutskever, and Geoffrey~E Hinton.
% \newblock Imagenet classification with deep convolutional neural networks.
% \newblock In {\em Advances in Neural Information Processing Systems}, pages
%   1097--1105, 2012.

% \bibitem{lecun2015deep}
% Yann LeCun, Yoshua Bengio, and Geoffrey Hinton.
% \newblock Deep learning.
% \newblock {\em Nature}, 521(7553):436, 2015.

% \bibitem{motiian2017unified}
% Saeid Motiian, Marco Piccirilli, Donald~A Adjeroh, and Gianfranco Doretto.
% \newblock Unified deep supervised domain adaptation and generalization.
% \newblock In {\em Proceedings of the IEEE International Conference on Computer
%   Vision}, pages 5715--5725, 2017.

% \bibitem{murphy2012machine}
% Kevin~P Murphy.
% \newblock {\em Machine learning: A probabilistic perspective}.
% \newblock MIT press, 2012.

% \bibitem{american2013acsm}
% American~College of~Sports~Medicine et~al.
% \newblock {\em ACSM's guidelines for exercise testing and prescription}.
% \newblock Lippincott Williams \& Wilkins, 2013.

% \bibitem{pyrkov2018quantitative}
% Timothy~V Pyrkov, Evgeny Getmantsev, Boris Zhurov, Konstantin Avchaciov,
%   Mikhail Pyatnitskiy, Leonid Menshikov, Kristina Khodova, Andrei~V Gudkov, and
%   Peter~O Fedichev.
% \newblock Quantitative characterization of biological age and frailty based on
%   locomotor activity records.
% \newblock {\em Aging (Albany NY)}, 10(10):2973, 2018.

% \bibitem{rahman2019centroidb}
% Syed~Ashiqur Rahman and Donald Adjeroh.
% \newblock Centroid of age neighborhoods: A generalized approach to estimate
%   biological age.
% \newblock In {\em 2019 IEEE EMBS International Conference on Biomedical \&
%   Health Informatics (BHI)}, pages 1--4. IEEE, 2019.

% \bibitem{ravi2016deep}
% Daniele Rav{\`\i}, Charence Wong, Fani Deligianni, Melissa Berthelot, Javier
%   Andreu-Perez, Benny Lo, and Guang-Zhong Yang.
% \newblock Deep learning for health informatics.
% \newblock {\em IEEE {J}ournal of {B}iomedical and {H}ealth {I}nformatics},
%   21(1):4--21, 2016.

% \bibitem{wang2018face}
% Zongwei Wang, Xu~Tang, Weixin Luo, and Shenghua Gao.
% \newblock Face aging with identity-preserved conditional generative adversarial
%   networks.
% \newblock In {\em Proceedings of the IEEE Conference on Computer Vision and
%   Pattern Recognition}, pages 7939--7947, 2018.

% \bibitem{zhang2018fine}
% Ke~Zhang, Na~Liu, Xingfang Yuan, Xinyao Guo, Ce~Gao, and Zhenbing Zhao.
% \newblock Fine-grained age estimation in the wild with attention {LSTM}
%   networks.
% \newblock {\em arXiv preprint arXiv:1805.10445}, 2018.

% \end{thebibliography}


%USE THE BELOW OPTIONS IN CASE YOU NEED AUTHOR YEAR FORMAT.
% \bibliographystyle{plainnat}
% \bibliography{reference}


% %% sample for biography with author's image
% \begin{biography}{{\color{black!20}\rule{77pt}{77pt}}}{\author{Author Name.} This is sample author biography text. The values provided in the optional argument are meant for sample purposes. There is no need to include the width and height of an image in the optional argument for live articles. This is sample author biography text this is sample author biography text this is sample author biography text this is sample author biography text this is sample author biography text this is sample author biography text this is sample author biography text this is sample author biography text.}
% \end{biography}

% %% sample for biography without author's image
% \begin{biography}{}{\author{Author Name.} This is sample author biography text this is sample author biography text this is sample author biography text this is sample author biography text this is sample author biography text this is sample author biography text this is sample author biography text this is sample author biography text.}
% \end{biography}

\end{document}
